# Supplementary material for: Treatment of out-of-hospital cardiac arrest in the COVID-19 era: A 100 days experience from the Lombardy region
Source: PLoS One. 2020 Oct 22;15(10):e0241028. doi: 10.1371/journal.pone.0241028 (PMC7580972; doi:10.1371/journal.pone.0241028)
Supplement: S1 Dataset — (XLSX) [file pone.0241028.s003.xlsx]

## Sheet: Foglio1
year__1_2020___2_2019	age	gender__1_M___2_F	rcp_attempted__1_yes___2_no	reason CPR not attempted __1_dead___2_DNAR___3_family___4_futility	arrival_time__min_	etiology_2014__1_Medical___2_Trauma___3_drawning ___5_Overdose___13_elettrocution___14_Asfissia	OHCA Place__1_home___2_nurse facilities___3_ job place___5_street__5_7_8____6_public building___11_sport___98_others___99_unknown	OHCA witnessed__1_yes bystanders___2_no___3_EMS witnessed	bystander CPR__1_No___2_Si__2_3_4_	first rhythm recorded__0_not recorded___1_shockable___2_non_shockable___99_unknown	AED before EMS arrival__1_yes___2_no	shock delivered	acls_ started__1_yes___2_No	adrenaline_mg	amiodarone___1_yes___2_No	mechanical chest coompresion___1_yes___2_No	cause stop CPR__1_ROSC___2_Morte___3_ECLS	state at hospital arrival__1_dead___2_ROSC___3_CPR ongoing	rosc__1_No___2_ROSC	COVID	OHCA duration_min						Variable	low	central	high			Variable_1	low1	central1	high1
1	67	2	1		18	1	1	1	1	2	2	0	1	5	2	2	2	1	1	0	22.4333						Age (years)	0.97	0.97	0.98			Age (years)	0.96	0.97	0.98
1	49	1	1		13	1	1	2	1	2	2	0	1	6	2	2	2	1	1	0							Female gender	0.95	0.97	0.99			Female gender	0.96	0.98	1
1	54	1	1		11	1	1	3	1	1	2	1	1	0	2	1	2	3	1	0	128.5						Non-shockable presenting rhythm	0.1	0.13	0.2			Non-shockable presenting rhythm	0.14	0.24	0.42
1	62	1	1		11	1	1	1	1	2	2	0	1	4	2	2	2	1	1	0	23.4						Unwitnessed event	0.2	0.23	0.3			Unwitnessed event	0.26	0.35	0.48
1	60	1	1		13	1	1	1	1	2	2	0	2	0	2	2	2	1	1	0	10.4						EMS arrival time (min)	0.94	0.95	0.97			EMS arrival time (min)	0.94	0.97	0.99
1	76	2	1		46	1	1	1	1	2	2	0	1		2	2	2	1	1	1	27.0833						No bystander CPR	0.19	0.26	0.34			No bystander CPR	0.42	0.58	0.78
1	92	2	1		22	1	1	1	1	2	2	0	1	8	2	2	2	1	1	0	34.5						Medical etiology	0.71	1.1	1.66
1	47	1	1		13	1	1	2	1	2	2	0	2	0	2	2	2	1	1	0	70.6333						Suspected or confirmed COVID-19 infection	0.55	0.83	1.3
1	75	1	1		15	1	1	1	2	2	2	0	1	4	2	2	2	1	1	0	28.8667
1	89	2	1		19	1	1	1	2	2	2	0	1	5	2	2	2	3	2	0	53.9167
1	87	1	1		7	1	1	3	1	2	2	1	1	2	2	2	2	1	1	0	41.75
1	66	2	1		6	1	1	2	1	2	2	0	1	2	2	2	2	1	1	0	20.6333
1	46	1	1		13	1	1	1	2	2	2	1	1		2	2	2	1	1	0	80.3167
1	85	1	1		8	1	1	1	2	2	2	0	2	0	2	2	2	1	1	0	18.6667
1	28	1	2	1	37	14	6	2	2	2	1	0	2	0			2	1	1	0
1	79	2	2	1	16	1	1	2	1		0	0	2	0			2	1	1	0	13.55
1	51	1	2	1	18	1	1	2	1	0	2	0	2	0			2	1	1	0	23.0667
1	87	2	1		21	1	1	2	2	2	2	0	1	4	2	2	2	1	1	0	30.25
1	74	1	1		7	1	1	1	2	2	2	0	1	7	2	2	1	2	2	1	26.2167
1	84	1	1		13	1	1	3	1	2	2	0	1	5	2	2	1	2		0	46.6167
1		1	1		21	14	1	1	1	2	2	0	1	5	2	2	2	1	1	0
1	76	1	2	1	15	1	1	2	1	0	2	0	2	0			2	1	1	0
1	78	2	1		13	1	1	2	1	2	2	0	2	0	2	2	2	1	1	0	34.7333
1	93	2	2	1	19	1	1	2	1	2			2				2	1		0
1	75	99	1		24	1	1	1	2	2	2	0	1	5	2	2	2	1	1	0
1	73	1	1		13	1	1	2	2	1	2	2	1	2	2	2	2	1	1	0	49.1333
1	66	2	1		15	1	1	2	1	2	2	0	1	3	2	2	2	1	1	0	49.5
1	89	2	1		14	1	1	1	1	2	2	0	1	5	2	2	2	1	1	0	30.9167
1	75	1	1		14	1	5	1	2	2	2	0	1	3	2	2	2	1	1	0	17.9833
1	82	2	2	1	16	1	1	2	2	2	2	0	2	0	2	2	2	1	1	0	3.13333
1	75	1	1		12	1	1	1	2	2	2	7	1	5	1	2	2	1	1	0	35.1167
1	70	2	1		16	1	1	2	2	2	2	0	1	4	2	2	2	1	1	0	25.0167
1	72	1	1		10	1	1	1	1	2	2	0	1	6	2	2	2	1	1	0	31.45
1	70	1	1		14	1	2	3	1	2	2	0	1	2	2	2	2	1	1	0	35.7
1	73	1	1		12	1	1	1	1	2	2	0	1	5	2	2	1	2	2	1	56.1667
1	56	2	1		13	1	1	1	2	2	2	0	1	2	2	2	2	1	1	0	14.85
1	89	2	1		24	1	1	1	2	2	2	0	1	4	2	2	2	1	1	0	32.05
1	82	2	2	4	13	1	1	2	1	2			2					1	1	0
1	79	1	1		14	1	1	2	1	2	2	0	2	0	2	2	2	1	1	0	6.11667
1	79	1	1		12	1	2	1	2	2	1	0	1	2	2	2	2	1	1	0	22.4333
1	81	1	1		8	1	1	1	1	2	2	0	2	0	2	2	2	1	1	0	21.55
1	86	2	1		13	1	1	2	1	2	2	0	2	0	2	2	2	1	1	1	11.75
1	73	1	1		12	1	1	2	1	2	2	0	1	3	2	2	2	1	1	0	36.4667
1	75	1	2	1	13	1	1	1	2	0	2	0	2	0	2	2	2	1	1	0	1.95
1	70	2	2	1	13	1	1	2	1	0	2	0	2	0			2	1	1	0	5.85
1	96	2	1		11	1	1	1	2	2	2	0	2	0	2	2	2	1	1	0	8.28333
1	89	2	1		19	1	1	1	1	2	2	0	1	2	2	2	2	1	1	1	43.6667
1	87	2	1		18	1	1	1	1	2	2	0	1	4	2	2	2	1	1	0	41.8
1	54	2	2	1	10	1	1	2	1	0	2	0	2	0			2	1	1	0	6.41667
1	64	1	1		13	1	1	2	1	2	2	1	1	6	2	1	2	1	1	0	52.4
1	88	1	1		8	1	1	1	1	2	2	0	1	5	2	2	2	1	1	0	31.2667
1	69	1	1		14	14	2	1	2	2	1	0	1	2	2	2	1	2	2	0	35.9
1	91	1	2	1	12	1	1	2	1	0	2	0	2	0			2	1	1	0
1	68	1	1		13	1	1	3	1	1	2	1	2	0	2	2	1	2	2	0
1	88	2	1		9	1	1	3	1	2	2	0	2	0	2	2	2	1	1	0	15.7
1	92	2	1		18	1	1	1	1	2	2	0	2	0		2	2	1	1	0	4.73333
1	79	2	2	1	14	1	1	2	1	0			2					1	1	0
1	16	1	2	1	18	2	5	2	1	0	2	0	2	0			2	1	1	0	38.0667
1	69	1	2	1	13	1	1	2	1	2	2	0	2	0	2	2	2	1	1	0	3.5
1	78	1	2	1	28	1	1	2	1				2					1	1	0
1	23	1	2	1	15	1	1	2	1	2	2	0	2	0	2	2	2	1	1	0	3.38333
1	64	1	2	1	27	2	1	2	1	0	2	0	2	0			2	1	1	0	4.98333
1	84	99	1		16	1	1	2	1	2	2	0	2	0	2	2	2	1	1	0	25.3167
1	86	1	2	1	21	1	1	2	1	2	2	0	2	0	2	2	2	1	1	0
1	68	2	2	1	6		1						2				2	1	1	0
1	81	1	1		20	1	2	3	1	2	2	1	1	1	2	2	1	2	2	0	49.9333
1	87	1	1		26	1	1	99	1	2	2		2	0	2	2	2	1	1	0	20.8667
1	82	99	2	1	17	1	1	2	1	0	2	0	2	0	2	2	2	1	1	0	16.35
1	60	1	1		7	1	1	2	2	2	2	0	2	0	2	2	2	1	1	0	12.95
1	66	1	2	1	27	1	1	2	1		2		2					1	1	0
1	72	2	1		15	1	1	2	2	2	2	0	2	0	2	2	2	1	1	0
1	92	2	1		11	1	1	1	1	2	2	0	2	0	2	2	2	1	1	0	7.43333
1	99	2	1		14	1	2	1	2	2	2	0	2	0	2	2	2	1	1	0	13.3333
1	84	1	1		11	1	6	1	1	2	2	0	1	4	2	2	2	1	1	0	50.1167
1	79	2	1		15	1	1	1	1	2	2	0	2	0	2	2	2	1	1	0	31.8833
1	87	1	2	4	19		2	1	1		2		2					1	1	0
1	77	1	2	1	10	1	1						2				2	1	1	0	2.95
1	87	1	2	1	8	1	1	2	1				2					1	1	0
1	67	1	1		17	1	1	1	2	1	2	5	1	5	1	1	1	3	2	0	27.1667
1	63	1	2	1	9	2	1	1					2				2	1		0	19.0167
1	28	1	1		37	1	98	1	2	1	1	2	1	3	2			3		0
1	58	1	1		14	1	5	2	1	2	2	0	2	0		2		3	1	0
1	90	2	1		9	1	1	2	1	2	2	0	2	0	2	2	2	1	1	1	22.6
1	79	1	1		19	1	5	99	99	2							2	3	1	0	16.7833
1	91	2	1		55	1	1	2	1	2	2	0	2	0	2	2	2	1	1	0	20.5667
1	80	1	1		29	1	1	3	1	2	2	0	2	0		2		3		0
1	44	1	1		15	1	1	2	1	2	2	0	1	4	2	2	2	1	1	0	46.45
1		1	2	1	27	1	1	2	1				2					1	1	0
1		99	2	1	15	1	1	2	1	0	2	0	2	0	2	2	2	1	1	0	4.73333
1	57	1	1		17	1	1	1	2	2	2	1	1	7	2	2	2	1	1	0	30.1667
1	95	2	1		19	1	1	2	1	2	2	0	2	0	2	2	2	1	1	0	52.9
1	83	1	1	1	27	1	1	2	2	2	2	0	2	0	2	2	2	1	1	0	6.28333
1	70	1	1		16	1	1	3	1	2	2	2	1	6	2	2	2	1	1	1	26.8667
1	53	1	2	1	8	1	1	2	2				2					1	1	0
1	72	1	2	1	25	1	1	2	1				2					1	1	0
1	87	2	2	1	16	1	1	2	1				2					1	1	0
1	76	1	2	1	19		1											1	1	0
1	84	1	2	1	16	1	1	2	1	2	2	0	2	0	2	2	2	1	1	0	2.11667
1	85	1	1		35	1	1	2	1	2	2	0	2	0	2	2	2	1	1	0	15.2167
1	80	2	1		9	1	1	2	1	2	2	0	1	2	2	2	2	1	1	0	24.9667
1	79	2	2	4	19	1	1			2								1	1	1
1	69	1	1		14	1	1	2	1	2	2	0	1	1	2	2	2	1	1	0	37.1833
1	78	1	1		23	1	1	2	1	2	2	0	2	0	2	2	2	1	1	0	15.4167
1	82	1	2	1	11	1	1	2	1	0	2	0	2	0			2	1	1	0	5.66667
1	78	1	2	1	18	1	1	2	1	0	2	0	2	0			2	1	1	1	3.53333
1	72	1	1		25	1	1	3	1	2	2	0	2	0	2	2	2	3	1	1	152.533
1	79	2	1		11	1	1	1	1	2	2	0	2	0	2	2	2	1	1	1	20.1667
1	80	1	1		25	1	1	2	1	2	2	0	1	2	2	2	2	1	1	0	33.8333
1	66	2	1		10	1	1	2	2	2	2	0	1	4	2	2	2	1	1	1	51.2667
1	62	2	2	1	13	1	1	2	2	2	2	0	2	0	2	2	2	1	1	0	7.06667
1	43	1	2	1	22	2	5	1	1	2	2	0	2	0			2	1	1	0	27.8333
1	38	1	2	1	7	1	1	2	1	2	2	0	2	0	2	2	2	1	1	0	89.5333
1		1	1		11	1	1	2	1	2	2	0	1	1	2	2	2	1	1	1	13.8
1	51	2	2	1	12	1	1	2	1	2	2	0	2	0	2	2	2	1	1	0	5.33333
1	84	2	1		15	1	1	2	1	2	2	0	2	0	2	2	2	1	1	0
1	89	1	1		11	1	1	2	1	2	2	0	2	0	2	2	2	1	1	0	16.9333
1	81	1	1		8	1	1	2	1	2	2	0	2	0	2	2	2	1	1	0	23.6667
1	97	2	1		27	1	1	2	1	2	2	0	2	0	2	2	2	1	1	0
1	82	2	2	1	12	1	1	2	1	0	2	0	2	0	2	2	2	1	1	0	5.51667
1	92	2	1		8	1	1	2	1	2	2	0	2	0	2	2	2	1	1	0	6.33333
1	89	1	2	4	22	1	1	3	1		2							1		0
1	93	1	2	1	14	1	1	1	2	2	2	0	2	0	2	2	2	1	1	0	4.63333
1	81	2	1		11	1	1	1	1	2	2	0	1	2	2	2	2	1	1	0	34
1	76	1	1		36	1	1	3	1	1	2	4	1	5	2	2		3	1	0
1	66	1	1		10	1	1	1	2	1	2	14	1	9	1	2	2	1	1	0	74.3667
1	59	1	1		18	1	1	2	1	2	2	0	2	0	2	2	2	1	1	1	29.8167
1	81	1	1		10	1	1	2	1	2	2	0	2	0	2	2	2	1	1	0	8.43333
1	66	1	2	4	24		5											1	1	0
1	89	1	1		16	1	1	3	1	2	2	0	1	1	2	2		3		1
1	82	2	1		20	1	1	1	1	2	2	0	1	1	2	2	2	1	1	0	21.1667
1	63	1	2	1	22	1	1	2	1	0	2	0	2	0			2	1	1	0	16.8833
1	87	1	2	1	46	1	1	1	2	2	2	0	2	0	2	2	2	1	1	1	10.3
1	79	2	1		16	1	2	1	2	2	2	0	2	0	2	2	2	1	1	0	18.65
1	61	1	2	1	20	1	1	2		2			2				2	1		0	5.18333
1	58	2	2	1	21	1	1	2	1	0	2	0	2	0				1	1	1
1	56	1	1		22	2	1	2	1	2	2	0	2	0	2	2	2	1	1	0	23.6833
1	84	2	1		9	1	1	3	1	2	2	0	2	0	2	2	2	1	2	0	77.1
1	37	1	2	1	12	2	5	1	1		2		2				2	1	1	0	28.8167
1	87	1	2	1	35	1	1	1	1	0	2	0	2	0			2	1	1	0
1	80	1	1		5	1	1	2	2	2	2	0	2	0	2	2	2	1	1	0
1	81	1	1		11	1	1	2	1	2	2	0	2	0	2	2	2	1	1	0	11.7667
1	89	1	1		26	1	1	1	1	2	2	0	2	0	2	2	2	1	1	0	10.3833
1	80	1	2	1	17	1	1	2	1	0	2	0	2	0			2	1	1	0	9.16667
1	56	1	2	1	7		1	2	1	2	2		2					1	1	0	8
1	47	1	1		7	1	1	1	2	1	2	2	1	5	2	1	2	1	1	1	63.45
1	83	1	2	1	15	1	1	2	1	0	2	0	2	0	2	2	2	1	1	0	15.4167
1	53	1	1		14	1	1	2	1	2	2	0	1	4	2	2	2	1	1	1	38.0333
1	81	1	1		36	1	1	2	1	2	2	0	2	0	2	2	2	1	1	1	33.55
1	76	1	2	1	26	1	1	2	1				2					1	1	1
1	88	1	1		10	1	1	1	1	2	2	2	1	2	2	2	2	1	1	0	33.1833
1	49	2	1		14	1	1	2	2	2	1	0	2	0	2	2	2	1	1	1
1	80	2	2	1	14	1	1	2	1	2	2	0	2	0			2	1	1	0	15.45
1	42	1	2	1	50	1	1	2	1				2					1	1	1
1	82	1	1		20	1	1	2	1	2	2	0	2	0	2	2	2	1	1	1	36.55
1	77	1	1		28	1	1	2	1	2	2	0	1	5	2	2	1	2	2	1	51.95
1	74	1	2	1	34	1	1	2	1		2		2					1	1	0
1	60	2	2	1	19	1	1						2					1	1	0
1	68	1	1		22	1	1	2	2	1	1	4	1	1	2	2	2	1	1	0	22.3833
1	78	2	1		5	14	1	2	1	2	2	0	2	0	2	2	2	1	1	0	20.1
1	75	1	2	1	18		1	2	1				2				2	1	1	1	2.93333
1	86	1	2	1	19	1	1	2	1	2	2	0	2	0	2		2	1	1	0
1	65	2	1		14	5	2	3	1	2	2	0	1	1	2	2	1	2	2	0	15.7833
1	92	1	1		18	1	1	2	1	2	2	0	1	0	2	2	2	1	1	0	53.7333
1	64	1	2	1	12	5	1	2	1				2					1	1	0
1	71	1	1		19	1	1	1	2	2	2	0	1	0	2	2	2	1	1	0	16.6167
1	63	1	2	1	15	1	1	2	1	0	2	0	2	0			2	1	1	1	6.78333
1	84	1	1		7		1	3	1		1						2	3	1	1	119.95
1	80	2	1		22	1	1	1	1	2	2	0	2	0	2	2	2	1	1	0	28
1	95	1	1		8	1	1	1	1	2	2	0	1	2	2	2	2	1	1	1	50.4333
1	93	1	1		13	1	1	1	1	2	2	0	2	0	2	2	2	1	1	0	24.3
1	75	1	2	1	29	1	1	2	1	0	2	0	2	0			2	1	1	1	6.83333
1	72	2	2	1	22	1	1	2	1		2		2					1	1	0
1	87	2	2	1	14	1	1	2	1	0	2	0	2	0				1	1	1
1	87	1	2	1	15	1	1	2	1	0	2	0	2	0			2	1	1	1	7.01667
1	79	1	1		43	1	1	3	1	2	2	0	2	0	2	2	2	1	1	1	29.85
1	69	1	1		19	1	1	2	1	2			2			2	1	1		1
1	84	1	1		33	1	1	1	1	2	2	0	2	0	2	2	2	1	1	0	32.2167
1	80	1	1		12	1	1	2	2	2	2	0	2	0	2	2	2	1	1	0	14.6333
1	93	1	2	1	8	1	1	2		2			2				2	1	1	0	11.6667
1	80	1	1		24	1	1	1	1	2	2	0	2	0	2	2	2	1	1	1	12.9167
1	79	1	1		26	1	1	2	1	2	2	0	2	0		2	2	1	1	0	86.5667
1	96	1	1		33	1	1	1	1	2	2	0	2	0		2	2	1	1	0	3.91667
1	73	1	1		17	1	1	1	2	2	2	0	1	6	2	2	2	1	1	0	45.2
1	90	2	1		6	1	1	2	1	2	2	0	2	0		2	2	1	1	0	10.1667
1	92	2	1		20	1	1	2	1	2	2	0	2	0		2	2	1	1	0	16.5
1	73	1	1		9	1	1	1	2	2	2	0	1	3	2	2	2	1	1	0	33.8833
1	75	1	2	1	11	1	1	1	1	2	2	0	2	0	2	2	2	1	1	0	5
1	80	2	1		14	1	1	2	2	2	2	0	2	0	2	2	2	1	1	0
1	44	1	1		40	1	1	3	1	2	2	0	1		2	2	2	1	1	1
1	80	1	1		42	1	1	1	2	2	2	0	2	0	2	2	2	1	1	1	10.2667
1	87	1	1		45	1	1	3	1	2	2	0	2	0	2	2		3	1	0
1	81	1	1		18	1	1	2	1	2	2	0	2	0	2	2	2	1	1	0	7.13333
1	75	1	2	1	21	1	1	2	1	2	2	0	2	0			2	1	1	1	34.2333
1	88	2	1		17	1	1	1	1	2	2	0	2	0		2	2	1	1	0	60.5833
1	65	1	2	1	10	1	1	2	1	2	2	0	2	0			2	1	1	1	6.78333
1	82	1	1		6	1	1	2	2	2	2	0	2	0	2	2	2	1	1	0	15.0833
1	67	2	1		13	1	1	1	2	2	2	7	1	6	1	2	2	1	1	0	36.7667
1	69	1	1		14	1	1	1	1	2	2	0	1	0	2	2	2	1	1	1	32.3667
1	81	1	1		14	1	1	3	1	2	2	0	1	4	2	2	2	3	1	0	89.1833
1	88	2	1		15	1	1	3	1	2	2	0	2	0	2	2		3	1	0
1	79	1	1		23	1	1	1	1	2	2	0	2	0	2	2	2	1	1	0	9.41667
1	53	2	1		11	1	1	2	1	1	2	3	1	3	2	2	2	1	1	0	26.8167
1	81	2	2	1	14	1	1	2	1	2	2	0	2	0	2	2	2	1	1	0	7.66667
1	92	1	1		12	1	5	3	1	2	2	0	2	0	2	2		3		0
1	70	2	2	1	15	1	1	2	1	2	2	0	2	0			2	1	1	0	6.56667
1	69	1	2	1	13	1	1	2	1	2	2	0	2	0	2	2	2	1	1	0	7.11667
1	74	2	1		6	1	1	1	1	2	2	0	2	0	2	2	2	1	1	0	23.3167
1	57	1	1		8	1	1	1	2	1	2	3	2	0	2	2	1	2	2	0	14.3833
1	81	1	1		8	1	1	1	1	2	2	0	2	0	2	2	2	1	1	0	20.8333
1	69	2	2	1	13	1	1	2	1	0	2	0	2	0			2	1	1	0	2.95
1	80	1	1		16	1	1	2	1	2	2	0	2	0	2	2	2	1	1	1	9.45
1	76	2	1		8	1	1	2	2	2	2	0	2	0	2	2	2	1	1	0	21.6333
1	67	1	2	1	27	1	1	2	1	0	2	0	2	0	2	2	2	1	1	1	4.03333
1	77	2	2	1	20	1	1	2	1	0	2	0	2	0	2	2	2	1	1	1	36.0167
1	62	1	1		28	1	1	3	1	1	2	2	1	2	2	2	2	1	1	1	58.6
1	76	1	1		10	1	1	2	1	2	2	0	2	0	2	2	2	1	1	1	13.7833
1	80	1	1		14	1	1	1	1	2	2	0	2	0		2	2	1	1	0	25.0167
1	73	1	1		10	1	1	2	1	1	2	3	2	0	2	2	2	1	1	1	6.63333
1	69	1	1		18	1	1	2	1	2	2	0	1	2	2	2	2	1	1	0	12.9667
1	73	1	1		25	1	1	1	2	2	2	3	1	3	1	2	2	1	1	1	77.6
1	77	1	1		17	1	1	1	1	2	2	0	1	4	2	2	2	1	1	1	54.3833
1	98	1	1		6	1	1	3	1	2	2	0	2	0		2	2	1	1	1	19.1667
1	88	1	2	1	8	1	1	2	1	2	2	0	2	0	2	2	2	1	1	0	16.8833
1	90	1	2	1	24	1	1	1	1		2		2	0		2		1	1	0	9.48333
1	58	2	1		15	14	2	1	2	2	2	0	2	0	2	2	2	1	1	0	31.6333
1	80	1	1		27	1	1	1	1	2	2	0	2	0	2	2	2	1	1	1	13.4
1	80	1	1		36	1	1	1	1	2	2	0	2	0	2	2	2	1	1	0	63.0333
1	92	1	1		20	1	1	1	1	2	2	0	2	0	2	2	2	1	1	0	12.5833
1	86	1	2	1	12	1	1	2	1				2					1	1	1
1	73	1	1		31	1	1	3	1	2	2	0	1	4	2	2	2	1	1	1	76.95
1	83	1	1		15	1	1	2	2	2	2	0	2	0	2	2	2	1	1	1	20.5167
1	78	2	2	1	18	1	1	2	1	0	2	0	2	0			2	1	1	0	8.85
1		1	2	1	47	1	1	2	1	0			2				2	1	1	0
1	79	1	2	1	19	14	1	2	1	0	2	0	2	0			2	1	1	0	12.5
1	75	1	1		9	1	1	1	2	1	2	1	1	5	2	2	2	1	1	0	23.95
1	67	1	2	1	14	1	1	2	1	2	2	0	2	0	2	2	2	1	1	0	60.6167
1	73	2	2	4	16	1	1	1	1	0			2					1	1	1
1	79	2	1		11	1	1	3	1	2	2	0	2				2	1		0
1	90	1	1		15	1	1	2	1	2	2	0	2	0	2	2	2	1	1	0	27.5167
1	81	2	1		19	1	1	1	2	2	2	0	2	0	2	2	2	3	1	0	58.2833
1	78	1	1		27	1	1	1	1	2	2	0	1	1	2	2	2	1	1	0	33.65
1	53	1	1		19	1	1	3	1	2	2	0	1	0	2	2	1	2	2	1	44.1167
1	39	1	1		9	1	1	1	2	2	2	0	2	0	2	2	2	3	1	1	64.7833
1	73	2	2	1	13	1	1	2	1	0	2	0	2	0			2	1	1	0	5.7
1	75	2	1		21	1	1	2	1	2	2	0	1	0	2	2	2	1	1	0	43.35
1	89	1	1		19	1	1	2	1	2	2	0	2	0	2	2	2	1	1	0	29.9833
1	70	2	1		13	1	1	3	1	2	2	0	1	8	2	2	1	2	2	1	43.55
1	80	2	2	1	15	1	1	2	1	0	2	0	2	0	2		2	1	1	0	215.633
1	79	2	1		9	1	1	2	1	2	2	0	2	0	2	2	2	1	1	1	21.9
1	74	1	2	4	14	1	1	1	1	2	2	0	2	0	2	2	2	1	1	1	5.11667
1	85	2	2	1	10	1	5	1	2	2	1	0	2	0	2	2	2	1	1	0	3.93333
1	94	1	1		9	1	1	1	1	2	2	0	2	0	2	2	2	1	1	0	3.78333
1	51	1	1		21	14	1	2	2	2	2	0	2	0	2	2	2	1	1	0	23.8333
1	67	1	1		18	1	1	1	1	2	2	0	1	1	2	2	2	1	1	1	22.85
1	72	1	1		20	1	1	2	1	2	2	0	2	0	2	2	2	3	1	1	56.6333
1	80	2	2	1	6	1	1	2	1	2	2	0	2	0	2	2	2	1	1	1	4.98333
1	77	1	1		11	1	1	1	1	2	2	0	2	0	2	2	2	1	1	1	23.1667
1	74	1	1		15	1	1	1	1	2	2	0	1	4	2	2	2	1	1	1	38.9833
1	76	1	2	4	20	1	1	2	1	2	2	0	2	0	2	2	2	1	1	1	9.88333
1	66	2	1		24	1	1	2	1	2	2	0	1	1	2	2	2	1	1	0	10.1
1	56	1	2	1	10	1	1	2	1	0	2	0	2	0	2	2	2	1	1	0	50.95
1	53	2	1		14	1	1	3	1	1	2	10	1	2	1	2	1	2	2	0	45.9
1	58	2	1		30	1	1	2	1	2	2	0	2	0	2	2	2	1	1	1	27.8167
1	78	1	1		13	1	1	1	2	2	2	1	1	3	2	2	2	1	2	1	48.3
1	86	1	2	1	21	1	1	2	1	0	2	0	2	0	2	2	2	1	1	1	8.48333
1		1	2	1	18		1	2	1				2				2	1	1	0
1	80	99	2	1	19	1	1	1	1	0	2	0	2	0	2	2	2	1	1	1	3.26667
1	68	1	1		20	1	1	3	1	2	2	0	1	2	2	2	2	1	1	0	43.3833
1	66	1	1		33	1	5	3	1	2	2	0	2	0	2	2		3	1	1
1	71	1	1		16	1	1	1	1	2	2	0	2	0	2	2	2	1	1	0	24.65
1	90	2	2	4	18		1	1	1	0			2					1	1	0
1	83	1	1		14	1	1	2	1	2	2	0	2	0	2	2	2	1	1	1	22.85
1	75	2	2	1	19	1	1	2	1	0	2	0	2	0	2	2	2	1	1	1	9.06667
1	67	1	1		12	1	1	2	1	2	2	0	2	0	2	2	2	1	1	1	20.3
1	60	1	1		19	1	1	2	1	2	2	0	2	0	2	2		3	1	1
1	71	2	1		15	1	1	2	1	2	2	0	2	0	2	2	2	1	1	1	10.5667
1	81	1	1		14	1	1	2	1	2	2	0	2	0	2	2	2	1	1	1	14.95
1	77	2	1		24	1	1	1	2	2	2		1	6	2	2	2	1	1	1	30.6333
1	65	1	2	1	12	1	1	2	1	2	2	0	2	0	2	2	2	1	1	0	2.26667
1	81	2	2	1	9	1	1	2	1	0	2	0	2	0	2	2	2	1	1	0	6.13333
1	74	2	1		12	1	1	3	1	2	2	0	2	0	2	2	2	1	1	0	56.0667
1	88	1	1		10	1	1	1	2	2	2	0	2	0	2	2	2	1	1	0	21.5333
1	45	1	1		9	1	98	1	2	2	2	0	2	0	2	2	2	1	1	0	10
1	86	2	2	1	28	1	1	2	1	0	2	0	2	0	2	2	2	1	1	0	31.4
1	72	1	2		15	1	2	3	1	2	2	0	2	0	2	2	2	1	1	1	25.3167
1	66	2	2	1	12	1	1	2	1		2		2					1	1	0
1	82	1	1		27	1	1	1	2	2	2	0	2	0	2	2	2	1	1	0	10.1333
1	71	2	2	1	27	1	1	1	1	2	2	0	2	0	2	2	2	1	1	1	14.35
1		99	2	1	26	1	1	2	1	0	2	0	2	0	2	2	2	1	1	0	17.8833
1	91	1	2	1	20	1	5	2	1	0	2	0	2	0	2		2	1	1	0	14.25
1	60	2	2	4	28		1	2	1	2	2		2					1	1	0
1	75	1	2	4	22	1	1	1	2	2	2	0	2	0	2		2	1	1	1	3.85
1	84	1	1		6	1	1	1	1	2	2	0	2	0	2	2	2	1	1	1	17.8833
1	75	1	1		1	1	1	3	1	2	2	1	2	0	2	2	2	1	1	1	52.7
1	86	1	2	1	15	1	1			2			2					1	1	0
1	53	1	2	1	16	1	1	2	1	2	2		2				2	1	1	0	9.98333
1	57	1	2	1	15	1	1	2	1	2	2	0	2	0	2	2	2	1	1	1	10.6167
1	90	2	1		12	1	1	3	1	2	2	0	2	0	2	2	2	1	1	1	32.6
1	78	2	1		12	1	1	1	1	2	2	2	1	3	2	2	2	1	1	1	30.1
1	89	2	1		8	1	1	1	1	2	2	0	2	0	2	2	2	1	1	0	7.53333
1	81	1	2	1	19	1	1	2	1	0	2	0	2	0	2		2	1	1	1
1	88	2	1		14	1	1	2	1	2	2	0	2	0	2	2	2	1	1	0	30.9333
1	69	1	1		10	1	1	1	1	2	2	0	1	5	2	2	2	1	1	0	26.5
1	48	1	1		11	1	1	3	1	1	2	1	1	12	2	2	1	2	2	1	126.383
1	84	1	2	1	17	1	1	2	1	2	2	0	2	0	2	2	2	1	1	0	6.38333
1	46	1	1		15	1	1	1	1	1	2	9	1	3	1	1	1	2	2	1	37.2333
1	74	1	1		15	1	1	2	1	2	2	1	1	7	2	2	1	2		0	41.4667
1	51	1	2	1	12	1	1	2	1	0	2	0	2	0	2	2	2	1	1	0	17.2167
1	61	2	1		27	1	1	2	1	2	2	0	2	0	2	2	2	1	1	1	50.15
1	41	2	1		34	1	1	2	1	2	2	0	2	0	2	2	2	1	1	1	5.28333
1	83	1	2	1	17	1	1	2	1	0	2		2					1	1	0
1	78	2	2	4	20	1	1	2	1	2	2		2				2	1		1
1	84	2	2	1	13	1	1	2	1				2					1	1	1
1	84	99	2	1	10	1	1	2					2				2	1		0	3.95
1	76	1	1		17	1	1	1	2	2	2	0	2	0	2	2	2	1	1	0	14
1	73	1	1		9	1	1	1	2	1	2	1	2	0	2	2	2	1	1	1	21.2667
1	75	1	1		9	1	1	1	2	1	2	5	1	5	1	2	2	1	1	0	40.4667
1	89	2	2	4	14	1	1	2	1	2	2	0	2	0	2		2	1	1	1	8.38333
1	55	2	1		16	1	1	1	1	2	2	0	2	0	2	2	2	1	1	0	25.9
1	82	1	2	1	11	1	1	2	1	0	2	0	2	0	2		2	1	1	0	6.1
1	67	99	1		20	1	1	1	1	2	2	0	2	0	2	2	2	1	1	0	22.9333
1	85	1	2	1	13	1	1	2	1	0	2		2					1		0
1	88	99	2	1	7	1	1	2	1	0	2	0	2	0	2	2	2	1	1	0	4.65
1	85	1	1		9	1	1	2	1	2	2	0	2	0	2	2	2	1	1	1	9.21667
1	74	1	1		18	1	1	1	2	2	2	0	1	3	2	2	2	1	1	1	32.1
1	80	2	1		17	14	1	1	2	2	2	0	1	0	2	2	2	1	1	0	28.3
1	59	1	2	1	16	1	1			2			2				2	1		0
1	91	2	1		11	1	1	2	1	2	2	0	2	0	2	2	2	1	1	1	34.4167
1	81	2	2	1	16	1	1	2	2	0	2	0	2					1		0
1	88	2	1		12	1	1	2	1	2	2	0	2	0	2	2	2	1	1	0	29.7167
1	58	1	1		24	1	1	3	1	1	2	2	2	0	2	2		3		1
1	71	2	1		31	1	1	1	1	2	2	0	2	0	2	2	2	1	1	1	9.15
1	80	2	1		14	1	1	1	1	2	2	0	2	0	2	2	2	1	1	0	14.2333
1	91	2	1		8	1	1	1	1	2	2	0	2	0	2	2	2	1	1	0	16.9667
1	56	1	1		27	1	1	3	1	1	2	1	2	0	2	2	1	2	2	0	19.5
1	68	1	2	1	14	2	2	2	1	0	2	0	2	0	2		2	1	1	0	3.15
1	78	1	2	1	22	1	1	2	1	0	2	0	2	0	2	2	2	1	1	0	7.95
1	78	1	1		12	2	1	2	1	2	2	0	2	0	2	2	2	1	1	0
1	78	2	1		16	1	1	3	1	2	2	0	2	0	2	2		3		0
1	88	1	1		14	1	1	1	1	2	2	0	2	0	2	2	2	1	1	0	37.4167
1	48	1	2	1	18	1	1	2	1		2		2				2	1		0	10.3167
1	45	1	2	1	26	1	2	2	1	0	2	0	2	0	2	2	2	1	1	0	2.96667
1	76	1	2	1	18	1	1	2	1	0	2	0	2	0	2		2	1		0	0
1	82	2	1		16	1	1	3	1	2	2	0	2	0	2	2	2	1	1	1
1	45	2	1		14	1	1	1	1	2	2	0	2	0	2	2	2	1	1	0	41.7333
1	82	2	2	4	7	1	2	2	1	2	2	0	2	0	2		2	1	1	0	48.7333
1	38	1	1		10	1	1	1	2	2	2	0	1	0	2	2	1	2	2	0	33.4667
1	75	2	1		13	1	1	1	1	2	2	0	2	0	2	2	2	1	1	0	21.1
1	87	2	1		24	1	2	1	2	2	2	0	2	0	2	2	2	1	1	0	47.6
1	73	2	1		9	1	1	1	2	2	2	0	1	2	2	2	2	1	1	0	41.9667
1	61	1	2	1	14	1	1	2	1		2	0	2	0	2	2	2	1	1	0	10.45
1	59	1	2	1	18	1	1	2	1	0	2	0	2	0	2	2	2	1	1	0	16.5667
1	71	1	2	1	18	1	1	2	1	0	2	0	2	0	2	2	2	1	1	0	98.8333
1	84	1	1		12	1	1	1	1	2	2	5	2	0	2	2	2	1	1	0	39.3833
1	82	1	2	1	10	1	1	2	1	0	2	0	2	0	2	2	2	1	1	1	34.3
1	49	1	2	1	16	1	1	2	1		2		2					1	1	0
1	87	1	2	4	29	14	1	1	2				2				2	1	1	0
1	81	1	1		11	1	1	2	1	2	2	0	1	1	2	2	2	1	1	0	6.76667
1	80	1	2	1	26	1	1	2	1		2	0	2	0	2	2	2	1	1	0	39.7667
1	73	1	1		13	1	1	1	1	1	2	2	1	2	2	2	2	1	1	1	38.1
1	60	1	1		17	1	1	3	1	1	2		1	4	1	2		3	2	0
1	86	99	2	1	13	1	1	1	1	2	2	0	2	0	2	2	2	1	1	1	8.81667
1	71	1	1		12	1	1	3	1	2	2	0	1	7	2	2	2	1	1	0	43.3167
1	73	2	1		15	1	1	2		2	2	0	2	0	2	2	2	1	1	0	9.25
1	84	1	2	1	21	1	1	2	1		2		2				2	1	1	0	10.1833
1	82	1	1		12	1	1	1	1	2	2	0	2	0	2	2	2	1	1	1	9.66667
1	82	2	2	1	18	1	1	2	1	2	2	0	2	0	2		2	1	1	0	1.11667
1	81	1	2	4	15	1	1	2	1	2	2	0	2	0	2	2	2	1	1	0	18.3333
1	71	1	1		15	14	1	2	2	2	2	0	2	0	2	2	2	1	1	0
1	89	1	2	1	11	1	1	2	1	0	2	0	2	0	2		2	1	1	0	4.15
1	78	2	1		25	1	1	1	1	2	2	0	2	0	2	2	2	1	1	1	47
1	61	1	2	1	8	1	1	2	1	0	2	0	2	0	2	2	2	1	1	0	15.05
1	91	2	2	4	12	1	1			2			2				2	1		0
1	92	2	1		28	1	1	1	1	2	2	0	2	0	2	2	2	1	1	0	10.3667
1	89	1	2	4	21	1	1	99	1	2	2	0	2	0	2		2	1		0	0.266667
1	72	1	1		17	1	1	1	2	1	2		1				1	2		0	19.65
1	46	2	1		9	1	1	2	2	2	2	0	2	0	2	2	2	1	1	1	31.9
1	79	2	2	1	25	1	1	2	1		2	0	2	0	2	2	2	1	1	0
1	91	2	1		14	1	1	1	1	2	2	0	2	0	2	2	2	1	1	1	15.4
1	77	1	2	4	25	1	1	2	1		2	0	2		2	2	2	1	1	0	22.25
1	78	1	1		12	1	1	2	2	2	2	0	1	3	2	2	2	1	1	0	24.3333
1	91	1	1		8	1	1	1	2	2	2	0	2	0	2	2	2	1	1	0	15.1833
1	66	2	2	1	9	1	1	2	1		2	0	2	0	2	2	2	1	1	0	32.7
1	90	1	1		17	1	1	3	1	2	2	0	2	0	2	2	2	1	1	0	62.1167
1	53	2	1		11	1	1	1	1	2	2	0	1	3	2	2	2	1	1	0	20.6833
1	90	2	2	4	24	1	1	2	1									1		1
1	47	1	2	1	7	1	1	2	1	0			2				2	1	1	0	30.4333
1	84	2	1		9	1	1	1	2	2	2	0	2	0	2	2	1	2	2	0	5.3
1	80	1	1		6	1	1	2	1	2	2	0	2	0	2	2	2	1	1	0	20.5
1	76	1	1		16	1	1	2	2	2	2	0	2	0	2	2	2	1	1	0	10.7167
1	78	1	2	4	18	1	1	1	1		2	0	2	0	2	2	2	1	1	0	38.2167
1	79	2	1		18	1	1	1	2	2	2	1	1	6	2	2	2	1	2	0	48.2
1	53	2	1		9	14	1	1	2	2	2	0	1	0	2	2	1	2	2	0	10.0333
1	85	2	1		16	1	1	1	1	2	2	0	2	0	2	2	2	1	1	0	12.85
1	82	1	1		10	1	1	2	1	2	2	0	2	0	2	2	2	1	1	0	40.6333
1	76	1	1		5	1	1	2	1	2	2	0	2	0	2	2	2	1	1	0	8.35
1	55	1	1		15	1	1	1	2	1	2	3	1	5	1	2	2	1	1	0	49.6333
1	71	1	2	1	19	1	1	99	1	2	2	0	2	0	2	2	2	1	1	0	10.8333
1	93	1	1		42	1	1	1	1	2	2	0	2	0	2	2	2	1	1	1	20.8667
1	74	1	1		17	1	1	2	2	1	1	3	2	0	2	2	2	3	1	0	49.6333
1	77	2	2	1	20	1	2	1									2	1	1	0	16.3333
1	75	1	2	1	22	1	1	1	1		2	0	2	0	2	2	2	1	1	0	0.65
1	88	2	1		8	1	1	1	2	2	2	2	1	2	2	2	2	1	1	0	66.3333
1	55	1	1		15	1	3	1	2	1	2	4	1	10	1	2		3		0
1	79	2	2	1	7	1	1	1	1	2	2	0	2	0	2		2	1	1	0	4.06667
1	66	1	1		9	1	1	1	1	2	2	0	1	4	2	2	2	1	1	0	24.45
1	81	1	1		8	1	2	2	2	2	1	0	2			2	2	1	1	0	22.1
1	73	1	2	1	25	1	1	2	1		2	0	2	0	2	2	2	1	1	0	27.9833
1	82	1	2	1	19	1	1	2	1	2	2	0	2	0	2		2	1	1	1	8.63333
1	81	1	1		6	1	5	1	1	2	2	0	1	3	2	2	2	1	1	0	30.6833
1	88	2	1		17	1	1	3	1	99	2	0	2	0	2	2	2	3	1	1	80.5333
1	49	1	2	1	4	2	98	2	1		2	0	2	0	2	2	2	1	1	0	0.216667
1	24	1	2	1	10		1			2							2	1	1	0
1	72	1	1		25	1	98	3	1	2	2	0	1	1	2	2	1	2	2	0	39.95
1	74	2	1		16	14	1	1	1	2	2	0	1	2	2	2	1	2	2	0	12.4167
1	80	1	1		22	1	1	3	1	2	2	1	1	2	2	2	2	1	1	1	54.75
1		1	1		14	1	1	2	1	2	2	0	1	2	2	2	2	1	1	0	17.9667
1	95	1	2	1	13	1	1	2	1		2	0	2	0	2	2	2	1	1	0	5.26667
1	85	2	1		13	1	1	2	1	2	2	0	1	3	2	2	2	1	2	1	47.8667
1	89	1	2	4	17	1	1	1		2			2					1		0
1	91	1	2	4	16	1	1	1	1		2	0	2	0	2	2	2	1	1	0	32.05
1	74	2	1		12	1	2	3	1	99	2	0	2	0	2	2		3		1
1	84	1	1		10	1	2	1	1	2	2	0	2	0	2	2	2	1	1	1	29.05
1	87	1	1		10	1	1	1	1	2	2	0	2	0	2	2	2	1	1	1	18.1167
1		1	2	1	14	1	1	2	1		2		2					1	1	0
1	69	1	1		22	1	1	2	2	1	2	2	1	5	2	2	2	1	1	0	75.8667
1	76	1	2	1	44	1	1	2	1		2	0	2	0	2	2	2	1	1	0	39.6667
1	67	2	1		13	1	1	3	1	2	2	1	1	4	2	2	2	1	1	0
1	53	1	2	1	13	2	5	1	1	2	2	0	2	0	2	2	2	1	1	0	10.2667
1	84	1	1		14	1	1	3	1	2	2	0	2	0	2	2	2	1	1	1	47.6833
1	81	2	1		20	1	1	3	1	2	2	0	2		2	2		3		0
1	79	2	1		16	2	2	1	2	2	2	0	2	0	2	2	2	1	1	0	19.8667
1	57	1	1		13	1	1	2	1	2	2	0	1	10	2	2	2	1	1	0	37.1
1	90	1	2	1	12		1	1	1	2	2		2				2	1	1	1	11.25
1	69	1	1		12	1	1	1	1	2	2	0	2	0	2	2	2	1	1	0	24.7
1	73	1	2	4	20	1	1	99	1	2			2				2	1		1	2.63333
1	90	2	1		34	1	2	2	1	2	2	0	2	0	2	2	2	1	1	1
1	75	1	1		23	1	1	2	1	2	2	0	2	0	2	2	2	1	1	1	32.7333
1	84	2	1		25	1	1	3	1	1	2	1	2	0	2	2		3		0
1	95	1	2	1	13	1	1	2	1		2	0	2	0	2	2	2	1	1	0	27.0333
1	71	2	1		21	1	1	2	1	2	2	0	99				2	1	1	0
1	81	1	2	1	27		5	2	1	2	2		2					1	1	0
1	84	2	1		5	1	1	2	2	2	2	0	2	0	2	2	2	1	1	0
1	65	1	2	4	17	1	1	2	1		2	0	2	0	2	2	2	1	1	0	28.9333
1	85	2	1		12	1	1	1	1	2	2	0	2	0	2	2	2	1	1	0	27.6167
1	85	1	1		14	1	1	1	2	2	2	0	1	5	2	2	2	1	1	0	24.8333
1	58	2	1		9	5	1	2	1	2	2	0	1	5	2	1	2	1	1	0	68.9167
1	51	2	1		15	1	1	2	1	2	2	3	1	10	1	2	2	1	1	0
1	76	1	1		10	1	1	1	1	2	2	1	1	4	2	2	1	2	2	0	21.5667
1	71	1	1		11	1	1	1	2	2	2	5	1	5	1	1	2	1	1	0	37.2333
1	78	1	1		17	1	1	1	2	2	2		2	0	2	2	2	1	1	0	26.8833
1	97	2	1		13	1	1	3	1	2	2	0	2	0	2	2	2	1	1	1	61.3333
1	77	1	2	1	13	1	1	1	1	2	2	0	2	0	2		2	1	1	0	8.31667
1	66	1	1		12	1	1	2	2	2	2	0	2	0	2	2	2	1	1	0	4.15
1	69	1	2	4	28		1			2			2				2	1	1	1	1.1
1	75	1	1		24	1	1	3	1	2	2	0	1	10	2	2	2	1	1	0	45.8667
1	79	2	1		11	1	1	2	1	2	2	0	2	0	2	2	2	1	1	0	45.7167
1	62	2	1		19	1	1	1	2	1	2	4	1	5	2	2	2	1	1	0	47.7167
1	79	1	1		15	1	1	2	2	2	2	0	1	3	2	2	2	1	1	0	31.75
1	79	2	2	1		1	1	2	1		2	0	2	0	2	2	2	1	1	0	714.95
1	81	1	1		10	1	1	1	2	1	2	1	1	2	2	2	1	2	1	0	12.8
1	82	1	1		11	1	1	3	1	2	2	0	2	0	2	2	2	1	1	0	25.1667
1	57	1	1		14	1	1	3	1	2	2	0	1	7	1	2	2	1	1	1
1	50	1	1		12	1	3	1	1	1	2	10	1	6	1	2	1	2	2	0	52.7833
1	89	1	1		18	2	5	1	1	2	2	0	2	0	2	2	2	1	1	0	17.8167
1	53	1	2	1	10	1	6	2	1		2	0	2	0	2	2	2	1	1	0	7.73333
1	83	2	1		20	1	1	3	1	2	2	0	1	10	2	2		3		0
1	91	2	2	4	10	1	1	1	1	2	2	0	2	0	2	2	2	1	1	0	1.68333
1	73	2	1		11	1	1	2	1	2	2	0	1	2	2	2	2	1	1	0	34.9667
1	57	1	2	4	22	1	1	2	1		2	0	2	0	2	2	2	1	1	0	49.9667
1	87	2	1		20	1	2	3	1	2	2	0	2	0	2	2	2	3	1	1	58.0333
1	77	1	1		10	1	1	2	1	2	2	0	1	7	2	2	2	1	1	0	39.2167
1	93	2	2	4	17	1	1	1	1		2	0	2	0	2	2	2	1	1	0	6.1
1	73	1	2	1	16	1	1	2	1		2	0	2	0	2	2	2	1	1	0	15.6833
1	57	1	1		12	1	1	1	2	1	2	8	1	8	1	1	2	3	1	0	52.05
1	64	1	1		10	1	1	1	1	2	2	0	2	0	2	2	2	1	1	0	19.5833
1	81	1	1		19	1	1	1	1	2	2	0	2	0	2	2	2	1	1	0	25
1	89	2	1		19	1	1	2	2	2	2	0	2	0	2	2	2	1	1	0	15.8167
1	41	1	1		12	14	1	1	2	2	2	0	1	3	2	2	2	1	1	0	16.9167
1	90	1	1		7	1	5	3	2	2	2	0	2		2	2	2	3	1	0	53.8
1	91	2	1		14	1	2	99	99	2	2	0	2	0	2	2		3		0
1	65	1	1		11	1	1	1	2	2	2	0	2	0	2	2	2	1	1	0	10.4833
1	54	1	2	1	11	2	1	2	1	2	2	0	2	0	2	2	2	1	1	0	15.6333
1	79	1	1		14	1	1	2	1	2	2		2	0	2	2	2	1		0
1	86	1	1		33	1	1	1	2	2	2	0	2	0	2	2	2	1	1	0	10.7
1	54	1	2	1	14	1	1	2	1	0			2			2	2	1	1	0	11.3167
1	87	2	2	1	11	1	1	2	1				2					1	1	0
1	92	2	1		8	1	1	2	1	1	2	5	2	0	2	2	2	1	1	0	28.1333
1	43	1	2	1	24		5	2	1		2		2					1	1	0
1	85	1	1		15	1	1	2	1	2	2	0	2	0	2	2	2	1	1	0	13.5667
1	67	1	1		10	1	1	1	1	1	2	5	1	6	1	1	1	2	2	0	37.9667
1	73	1	1		10	1	1	1	1	2	2	0	1	2	2	2	2	1	1	0	37.6667
1	83	2	2	1	7	1	1	2	1		2	0	2	0	2	2	2	1	1	0	25
1	78	1	1		12	1	1	2	1	2	2	0	2	0	2	2	2	1	1	0	14.85
1	72	1	1		16	1	1	2	1	2	2	0	2	0	2	2	2	1	1	0	14.0333
1	88	2	2	1	7	1	1	2	1		2	0	2	0	2	2	2	1	1	0	32.45
1	87	2	2	4	21	1	1	1	1	2	2	0	2	0	2	2	2	1	1	0	5.25
1	61	2	2	1	13		1						2				2	1	1	0	7.05
1	78	1	1		15	1	1	2	1	2	2	0	2	0	2	2	2	1	1	0	13.1833
1	71	2	2	4	26		1	1	1	2	2		2					1		0
1	61	1	1		17	1	1	2	2	2	2	0	1	5	2	2	2	1	1	1	23.1667
1	64	1	1		11	1	1	3	1	2	2	3	1	5	2	2	2	1	1	0	66.0667
1	91	1	1		10	1	2	2	2	2	1	0	2	0	2	2	2	1	1	0	2.23333
1	70	2	2	1	19	1	1	2	1		2	0	2	0	2	2	2	1	1	0	36.3167
1	64	1	1		19	1	1	2	1	2	2	0	2	0	2	2	2	1	1	0	21.6833
1		99	2	4	35	1	1	1	1		2	0	2	0	2	2	2	1	1	0	9.15
1	84	1	1		6	1	1	1	1	1	2	5	1	6	1	1	2	1	1	0	55.1833
1	76	1	1		12	1	1	1	1	2	2	0	2	0	2	2	1	2	2	0	6.71667
1	55	1	1		8	1	98	2	1	2	2	0	1	5	2	2		3		0
1	89	1	2	4	24	1	1	1	1	2	2	0	2	0	2	2	2	1	1	0	1.85
1	69	1	1		14	1	1	2	1	2	2	0	1	9	2	2	2	1	1	0	75.65
1	74	1	1		16	1	1	1	1	2	2	0	2	0	2	2	2	1	1	0	19.3
1	77	1	1		7	1	5	1	1	2	2	0	1	0	2	2	1	2	2	0	7.9
1	59	1	1		26	14	2	1	2	2	2	0	1	5	2	2	2	1	1	0	29.55
1	81	99	2	1	17	1	1	2	1		2	0	2	0	2	2	2	1	1	0	5.76667
1	84	1	1		7	1	1	1	2	1	2	2	1	3	2	2	2	1	1	0	25.9
1	91	1	2	1	21	1	1	2	1	2	2		2					1	1	1
1	85	1	2	1	11	1	1	2	1		2	0	2	0	2	2	2	1	1	0	14.6333
1	88	2	2	1	21		1			2			2					1	1	0
1	51	1	1		20	1	1	2	1	2	2	0	2	0	2	2	2	1	1	0	15.7167
1	88	1	1		11	1	1	1	1	2	2	0	1	7	2	2		3		0
1	75	2	2	1	28	1	1	2	1		2	0	2	0	2	2	2	1	1	0	13.5833
1	72	2	2	4	17	1	2	3	1	2	2	0	2	0	2		2	1	1	1	30.1333
1	71	1	2	1	23		1						2				2	1	1	1	4.91667
1	93	2	2	1	26		1			2			2				2	1	1	0	2.9
1	82	2	1		15	1	1	2	1	2	2	0	2	0	2	2	2	1	1	1	26.2167
1	71	1	2	1	14	2	5	2	1		2	0	2	0	2	2	2	1	1	0	32.5833
1	91	2	1		14	1	1	1	2	2	2	0	2	0	2	2	1	2	2	0	3.68333
1	80	2	1		16	1	1	1	1	2	2	0	1	0	2	2	2	1	1	0
1	87	1	2	1	18	14	1	2	1	0	2	0	2	0	2		2	1	1	0	16.9167
1	52	2	1		10	1	1	2	2	1	2	3	1	9	1	1	2	1	1	0	51.0833
1	78	1	1		19	1	1	99	1	2	2	0	1	8	2	2	2	1	1	0	48.7167
1	75	1	2	1	12	1	1	2	1				2					1		0
1	90	1	2	4	16	1	1	1	2	2	2	0	2	0	2		2	1	1	0	5.15
1	87	2	2	4	9	1	1	1	1	2			2					1	1	0	21.6167
1	47	1	1		16	2	5	2	1	2	2	0	1	2	2	2	2	1	1	0	27.45
1	89	2	1		17	1	1	2	1	2	2	0	2	0	2	2	2	1	1	0	13.4167
1	49	1	2	1	13	1	1	2	1		2	0	2	0	2	2	2	1	1	0	35.1333
1	82	1	2	4	19	1	1	1	1	2	2		2				2	1	1	0	6.9
1	88	2	1		17	1	1	1	1	2	2	0	2	0	2	2	2	1	1	0	8.35
1	76	2	1		27	1	1	3	1	2		0	2	0	2	2	2	1	1	0	26.5333
1	59	1	2	1	15	1	1	2	1		2	0	2	0	2	2	2	1	1	0	53.8167
1	71	2	1		14	1	1	1	2	1	2	7	1	7	1	2	2	1	1	0	24.95
1	72	1	1		15	1	1	2	1	2	2	0	1		2	2	2	1	1	0	10.1833
1	76	2	1		23	1	1	2	1	2	2	0	2	0	2	2	2	1	1	1	30.1
1	84	1	2	1	11	1	2	2	2	2	2	0	2	0	2	2	2	1	1	0	4
1	85	1	2	1	19	1	1	3	1	0	2	0	2	0	2		2	1	1	0	26.1167
1	67	1	2	1	10		1	3	1		2		2					1	1	0
1	89	1	1		26	2	2	1	2	2	2	0	2	0	2	2	2	1	1	0	22.2167
1	68	2	1		14	1	1	2	1	2	2	0	2	0	2	2	2	1	1	0
1	63	1	1		12	1	1	1	2	1	2	2	1	5	2	2	2	1	1	1	42.5333
1	63	2	1			1	1	1	2	2	2	0	1	5	2	2	1	2	2	0	1309.92
1	85	1	1		25	1	1	1	1	2	2	0	1	6	2	2	2	1	1	0	34.4667
1	52	1	1		16	1	1	3	1	2	2	0	1	3	2	2	2	1	1	0	46.95
1	67	1	1		20	1	1	3	1	1	2	1	1	3	2	2	2	1	1	1	54.35
1	63	2	1		9	1	1	1	1	2	2	0	2	0	2	2	2	1	1	0
1	83	2	2	1	17	1	1	2	1	0	2	0	2	0	2		2	1	1	0	5.9
1	98	2	1		18	1	2	3	1	2	2	0	2	0	2	2	2	1	1	1
1	58	1	1		17	14	1	2	1	2	2	0	2	0	2	2	2	1	1	0	8.88333
1	90	2	2	1	13		1	2	1	2								1		0
1	58	1	2	1	9	2	1	2	1	0	2	0	2	0	2		2	1	1	0	13.2667
1	88	2	1		33	1	2	3	1	2	2	0	2	0	2	2		3		1
1	80	2	1		9	1	1	2	2	2	2	0	1	0	2	2	2	1	1	0	23.3167
1	89	2	1		12	1	1	1	2	2	2	0	1	7	2	2	2	1	1	0	36.7
1	84	2	1		19	1	1	2	1	2	2	0	2	0	2	2	2	1	1	0	12.2333
1	74	2	1		11	1	1	2	1	2	2	0	2	0	2	2	2	1	1	0	26.5333
1	90	1	1		19	1	1	1	1	2	2	0	2	0	2	2	1	2	2	0	4.88333
1	74	2	2	1	10	1	1	2	1	2	2	0	2	0	2	2	2	1	1	0	14.4833
1	47	1	1		20	1	1	1	2	1	2	1	1	7	2	2	2	1	2	0	36.3167
1	86	1	2	1	21		1	3	1		2		2					1	1	0
1	73	1	1		14	1	1	2	1	2	2	0	2	0	2	2	2	1	1	0	24.15
1	91	2	1		14	1	1	1	1	2	2	1	1	3	2	1	2	1	2	0	49.4167
1	89	2	1		18	1	2	3	1	2	2	0	2	0	2	2		3		1
1	65	2	1		9	1	1	2	2	2	2	0	2	0	2	2	2	1	1	0	23.8333
1		1	2	1	16	3	5	2	1		2	0	2	0	2	2	2	1	1	0	66.4
1	87	99	1		18	1	1	1	1	2	2	0	2	0	2	2	2	1	1	0	7.1
1	61	1	1		14	1	1	2	2	1	2	5	1	6	1	1	2	3	1	0	63.3833
1	87	2	1		16	1	1	3	1	2	2	0	1	2	2	2	2	1	1	0	39.5667
1	53	1	2	1	10	1	1	2	1		2	0	2	0	2	2	2	1	1	0	23.8833
1	79	2	1		16	1	1	2	1	2	2	0	1	5	2	2	2	1	1	0	46.3667
1	53	1	2	1	21	1	1	2	1	2	2	0	2	0	2		2	1	1	1	5.41667
1	83	2	2	1	24	1	1	2	1	2			2					1	1	0
1	87	1	1		9	1	1	3	1	2	2	0	2	0	2	2	2	3	1	0	132.867
1	86	1	1		11	1	1	3	1	2	2	0	2	0	2	2		3	1	0
1	85	2	1		17	1	1	1	1	2	2	0	2	0	2	2	2	1	1	0	21.0333
1	79	2	1		15	1	1	1	1	2	2	0	1	0	2	2	2	1	1	0	19.3167
1	81	1	2	1	13		1	2	1		2		2					1	1	0
1	88	1	1		16	1	1	1	1	2	2	0	2	0	2	2	2	1	1	0	16.7833
1	85	1	1		8	1	1	2	1	1	2	1	1	0	2	2	2	1	1	0	18.4167
1	70	1	1		18	1	1	2	1	2	2	0	2	0	2	2	2	1	1	0	15.3667
1	62	1	2	1	17	14	1	2	1	0	2	0	2	0	2		2	1	1	0	18.65
1	92	1	1		15	1	1	1	1	2	2	0	1	4	2	2	2	1	1	0
1	89	2	2	1	9	1	1	2	1	2	2	0	2	0	2	2	2	1	1	0	4.66667
1	88	2	1		8	1	1	1	1	2	2	0	2	0	2	2	2	1	1	0	16.2
1	98	2	1		13	1	1	2	1	2	2	0	2	0	2	2	2	1	1	0	8.31667
1	69	2	2	1	13		1	3	1	2	2		2					1	1	0	5.85
1	60	2	1		12	1	1	1	1	99	1	0	2	0	2	2	1	2		0
1	85	1	1		11	1	1	2	2	2	2	0	2	0	2	2	2	1	1	0	10.4333
1	49	1	1		11	1	1	2	1	2	2	0	1	6	2	1	2	1	1	0	41.1333
1	69	2	2	1	17	1	1	2	1	0	2	0	2	0	2	2	2	1	1	0	14.1833
1	97	2	1		7	1	1	1	1	1	2	1	1	0	2	2	1	2	2	0	5.08333
1	85	2	1		8	1	2	1	2	2	2	0	2	0	2	2	2	1	1	0	11.2
1	82	1	1		21	1	1	1	1	2	2	0	1	4	2	1	1	2	2	0	25.8667
1	39	1	1		19	5	1	1	1	2	2	0	1	5	2	1	2	1	1	0	43.5
1	71	1	2	1	11		1						2				2	1	1	0	16.8667
1	63	2	1		17	1	1	3	1	2	2	0	2	0	2	2	2	1	1	0	22.25
1	79	1	1		5	1	1	1	1	2	2	0	2	0	2	2	2	1	1	0	20.8
1	46	1	1		7	1	1	1	2	2	2	0	1	5	2	2	2	1	1	0	36.5167
1	93	2	1		15	14	1	2	1	2	2	0	2	0	2	2	2	1	1	0	10.6667
1	91	1	1		12	1	1	1	1	1	2	1	2	0	2	2	2	1	1	0	18.4833
1	93	1	1		22	1	1	3	1	2	2	0	2	0	2	2	2	1	1	0	31
1	87	2	1		14	1	1	3	1	2	2	2	1	6	2	1	2	1	2	0	40.9833
1	73	1	1		15	1	1	2	1	2	2	2	1	6	2	1	2	1	1	0	41.5167
1	88	1	1		12	1	1	2	2	2	2	0	2	0	2	2	2	1	1	0	30.7167
1	82	1	2	4	7		1										2	1	1	0	14.4833
1	60	1	1		10	1	1	1	1	2	2	1	1	5	2	1	2	1	1	0	27.9
1	68	2	1		15	1	1	1	2	1	2	3	1			2	2	1	1	0	16.85
1	49	1	2	4	13	1	1	2	1	2	2	0	2	0	2	2	2	1	1	0	3.81667
1	88	1	1		17	1	1	3	1	2	2	0	2	0	2	2	2	1	1	0	46.8667
1	70	1	1		20	1	5	2	2	2	2	0	1	1	2	2	2	1	1	0	22.7167
1	91	1	1		25	1	1	2	1	2	2	0	2	0	2	2	2	1	1	0	31.5833
1	85	2	1		19	1	1	1	1	2	2	0	2	0	2	2	2	1	1	0	15.5333
1	92	2	2	4	13	1	1	1	1	2	2		2				2	1		0	7.6
1	88	2	2	1	11	1	1	2	1		2	0	2	0	2	2	2	1	1	0	48.8833
1	86	2	1		12	1	1	1	2	2	2	0	2	0	2	2	2	1	1	0	7.5
1	69	1	1		16	1	1	1	2	2	2	0	1	5	2	1	2	1	1	0	44.5333
1	82	2	2	4	11	1	1	1	1				2					1		0
1	68	1	1		8	1	5	1	2	1	2	1	1	5	2	1		3		0
1	69	1	2	1	19	1	1	2	1	2	2		2				2	1		0	2.78333
1	82	2	1		15	1	2	1	2	2	1	0	2	0	2	2	2	1	1	0	15.1833
1	75	1	1		8	1	5	1	2	1	2	7	1	10	1	2	2	1	1	0	46.05
1	95	2	1		18	1	1	1	1	2	2	0	2	0	2	2	2	1	1	0	33.9833
1	68	1	1		20	1	1	2	2	2	2	0	1	0	2	2	2	1	1	0	17.1333
1	85	2	1		9	1	1	2	1	2	2	0	2	0	2	2	2	1	1	0	20
1	87	1			35	1	1	2	1	2	2	0	2	0	2	2	2		1	1
1	77	2	2	1	9	1	1	2	1	0	2	0	2	0	2		2	1	1	0	14.8667
1	71	2	2	1	8	1	1	2	1	0	2	0	2	0	2		2	1	1	0	18.9833
1	80	1	2	1	17		1			2			2				2	1	1	0	7.33333
1	81	1	1		13	1	1	2	1	2	2	0	1		2	2	2	1	1	0	26.9167
1	89	2	1		10	1	1	3	1	1	2	9	1	2	1	2	1	2	2	0	59.3667
1	70	2	1		32	1	1	1	1	2	2	0	2	0	2	2	2	1	1	0	16.2333
1	57	1	2	1	7	14	3	2	1		2	0	2	0	2	2	2	1	1	0	14.3167
1	71	2	1		24	1	1	1	2	1	2	4	1	15	1	1	2	3	1	0	121.317
1	60	1	1		10	1	1	2	1	2	2	0	1	5	2	1	2	1	1	0	39.45
1	85	2	1		26	1	1	3	1	1	2	1	2	0	2	2	2	1	1	0	53.4
1	70	1	2	1	19	1	1	2	1		2	0	2	0	2	2	2	1	1	0	35.6833
1	81	2	1		17	1	1	3	1	2	2	0	1	1	2	2		3		0	55.5333
1	30	1	2	1	10		1			2			2					1	1	0
1	54	2	1		19	2	1	2	1	2	2	0	1	0	2	2	2	1	1	0	19.9
1	54	1	1		17	2	5	2	1	2	2	0	2	0	2	2	2	1	1	0	19.4333
1	80	1	1		20	1	1	2	1	2	2	0	2	0	2	2	2	1	1	0
1	62	99	2	1	17	1	1	2	1	2	2	0	2	0	2	2	2	1	1	0	4.58333
1	61	2	1		8	1	1	3	1	2	2	0	1	1	2	2	1	2	2	0	37.2333
1	79	1	2	1	14		1			2			2					1	1	0
1	52	2	2	1	8	1	1	2	1	0	2		2				2	1	1	0	6.55
1	56	1	1		15	1	1	3	1	1	2	1	2	0	2	2	1	2	2	0	26.8333
1	75	2	1		21	1	1	2	1	2	2	0	2	0	2	2	2	1	1	0	8.05
1	72	2	1		15	1	1	1	2	1	2	4	1	7	1	1	2	3	2	0	19.3833
1	79	1	2	1	14	1	1	1	1	2	2	0	2	0	2	2	2	1	1	0	5.38333
1	50	2	1		8	1	1	2	2	2	2	0	2	0	2	2	2	1	1	0	5.68333
1	3	1	1		11	2	1	1	1	2	2	0	1	2	2	2	2	1	1	0	35.3167
1	63	2	1		9	1	1	2	2	2	2	0	2	0	2	2	1	2	2	0	3.43333
1	97	2	1		8	1	1	2	1	2	2	0	2	0	2	2	2	1	1	0	27
1	84	2	2	1	14	1	1	2	1		2	0	2	0	2	2	2	1	1	0	22.1833
1	89	2	1		16	1	1	1	1	2	2	0	2	0	2	2	2	1	1	0	26.2833
1	56	1	2	1	15	14	1	2	1		2						2	1		0	3.05
1	75	99	2	1	14	2	1	2	1		2	0	2	0	2	2	2	1	1	0	0.0833333
1	50	1	1		7	1	1	3	1	2	2	0	1	4	2	1	1	2	2	0	67.5
1	76	1	1		16	1	1	2	1	2	2	0	1		2	2	2	1	1	0	26.95
1	52	1	1		13	1	1	1	2	2	2	0	1	8	2	1	2	1	1	0	43.0333
1	53	2	1		12	1	1	3	1	2	2	0	1	4	2	2	2	1	2	0	33.0333
1	81	1	1		11	1	1	1	1	2	2	0	2	0	2	2	2	1	1	0	7.55
1	44	1	2	4	4	2	1	3	1	0			2				2	1		0
1	31	1	1		9	1	1	2	1	2	2	0	1	5	2	2	2	1	1	0	42.3833
1	79	1	1		7	1	1	2	1	2	2	0	2	0	2	2	1	2	2	0	20.05
1	76	1	1		8	14	5	2	1	2	2	0	2	0	2	2	2	1	1	0	24.6667
1	72	2	2	1	12	1	1	2	1		2	0	2	0	2	2	2	1	1	0	156.033
1	51	1	1		20	1	2	2	2	2	2	0	2	0	2	2	2	1	1	0	16.5
1	74	2	1		13	1	1	1	2	1	2	7	1	5	1	2	2	1	1	0	46.55
1	83	1	1		15	1	1	2	1	2	2	0	1	5	2	2	2	1	1	0	30.8
1	60	1	1		13	1	1	2	2	2	2	0	2	0	2	2		3		0
1	84	2	2	1	25	1	1	2	2	2	2	0	2	0	2	2	2	1	1	0	7.88333
1	71	1	1		23	1	1	2	2	1	2		99				2	1	1	0	22.5
1	67	1	1		14	1	1	2	1	2	2	0	1	3	2	2	2	1	1	0	35.8
1	75	2	2	1	18	1	1	2	1		2		2					1	1	0
1	67	1	1		11	2	1	1	1	2	2	0	1	1	2	2	1	2	2	0	12.75
1	72	1	1		12	1	1	1	1	2	2	2	1	8	1	1	2	1	1	0	73.5667
1	62	2	2	1	20		1	2					2					1	1	0
1	81	1	1		4	1	6	1	2	2	2	8	1	6	1	2	2	1	1	0	48.7833
1	86	1	1		9	1	1	2	1	2	2	0	2	0	2	2	2	1	1	0	13.4167
1	82	2	1		17	1	1	2	1	2	2	0	2	0	2	2	2	1	1	0	19.4667
1	92	2	1		12	1	1	2	1	2	2	4	1	2	2	2	2	1	1	0	20.45
1	70	1	2	1	24		1						2				2	1		0	5.75
1	58	1	1		24	1	1	3	1	2	2	0	1	4	2	2		3		1
2	81	2	1		8	1	1	2	1	2	2	0	1	5	2	2	2	1	1		29.6
2	75	1	1		8	1	2	1	2	2	1	0	2	0	2	2	2	1	1		12.9
2	73	1	1		16	1	1	3	1	1	2	7	1	8	1	1	2	3	1		125.733
2	59	2	1		14	1	1	3	1	1	2	14	1	4	1	1	3	3	1		78.7167
2	16	2	2	1	8	2	1	2	1	2	2	0	2	0	2	2	2	1	1		17.7333
2	81	2	1		10	1	1	2	1	2	2	0	2	0	2	2	2	1	1		12.5167
2	88	1	1		16	1	1	2	1	2	2	0	2	0	2	2	2	1	1		4.73333
2	89	2	2	4	19	1	1	1	2	2	2	0	2	0	2	2	2	1	1		4
2	74	1	1		14	2	1	3	1	2	2	0	2	0	2	2	2	3	1		89.3667
2	51	1	1		9	1	1	2	2	2	2	0	1	4	2	2	2	1	1		38.8167
2	77	1	2	1	17	1	1	2	1	0	2		2					1
2	86	1	1		14	1	2	1	2	2	1	0	2	0	2	2	2	1	1		31.1833
2	86	1	1		9	1	1	1	1	2	2	1	1	2	2	2	2	1	1		32.3
2	79	1	1		5	1	1	2	1	2	2	0	2	0	2	2	2	1	1		20.3167
2	93	1	1		10	1	1	2	1	2	2	0	2	0	2	2	2	1	1		22.7333
2	82	1	1		12	1	1	2	1	2	2	0	1	5	2	2	2	3	1		69.6
2	91	1	2	4	15	1	1	1	1	2	2	0	2	0	2	2	2	1	1		2.1
2	70	1	1		8	1	1	1	1	1	2	5	1	7	2	2	2	1	1		67.2833
2	85	1	1		11	1	1	2	1	2	2	0	1	2	2	2	2	1	1		27.2333
2	85	1	2	4	16	1	1	1	1	2	2	0	2	0	2	2	2	1	1		5.66667
2	71	2	1		15	1	1	1	1	2	2	0	1	5	2	2	2	1	1		33.5667
2	82	1	1		12	1	1	2	2	2	2	0	2	0	2	2	2	1	1		12.4833
2	43	1	2	1	12		1			2			2				2	1			11.0833
2	86	2	2	4	6	1	1	2	1	2	2	0	2	0	2	2	2	1	1		4.66667
2	80	2	1		14	1	1	2	2	2	2	0	1		2	2	2	1	1		27.6
2	92	2	2	4	14	1	1	1	2	2	2	0	2	0	2	2	2	1	1		13.7333
2	67	2	1		23	1	1	1	1	2	2	0	2	0	2	2	2	1	1		26.6
2	62	1	1		9	1	1	2	2	2	2	0	1	5	2	2	2	1	1		34
2	56	1	1		8	1	1	1	2	2	2	10	1	8	1	1	2	1	1		63.8667
2	87	2	2	4	7	1	1	3	1	0	2	0	2	0	2	2	2	1	1		33.2
2	84	1	1		14	1	1	1	2	2	2	0	1	6	2	2	2	1	1		45.5333
2	36	2	1		7	1	1	2	2	2	2	0	1	3	2	1	2	1	1		22.7333
2	76	1	1		9	1	1	3	1	2	2	2	1	5	2	2	2	1	2		50.1333
2	90	1	1		16	1	1	1	1	2	2	0	2	0	2	2	2	1	1		12.6167
2	87	2	1		8	1	1	3	1	2	2	0	1	2	2	2	2	1	1		38.1167
2	86	1	1		14	2	1	2	1	2	2	0	1	2	2	2	2	1	1		22.6
2	62	1	1		10	1	1	1	2	2	2	0	1	5	2	2	2	1	1		53.25
2	67	1	2	1	13	14	1	2	1	2			2				2	1			13.8
2	76	1	1		10	1	1	1	2	2	2	0	2	0	2	2	2	1	1		36.4333
2	80	1	1		15	1	1	3	1	2	2	0	1	3	2	2	2	1	1		42.1
2	87	2	1		15	1	1	3	1	2	2	0	2	0	2	2	1	2	2		6.96667
2	83	2	2	1	10	1	1	2	1	0	2	0	2	0	2	2	2	1	1		2.16667
2	89	2	1		22	1	1	1	2	2	2	0	2	0	2	2	2	1	1		27
2	83	2	1		8	1	1	1	2	2	2	0	1	6	2	2	2	1	1		31.4833
2	91	1	2	1	22	1	1	2	1	0	2	0	2	0	2	2	2	1	1		3.45
2	43	1	1		12	1	1	2	2	2	2	0	1	5	2	2	2	3	1		52.2667
2	69	1	1		7	1	1	2	2	2	2	3	1	3	2	1	2	1	1		26.2833
2	81	2	1		8	1	1	3	1	2	2	1	1	6	2	2	1	2	2		72.4333
2	83	1	1		8	1	1	1	2	1	2	3	1	3	2	2	2	1	1		26.1833
2	68	2	1		9	1	1	2	1	2	2	0	1	2	2	2	1	2	2		21.4
2	62	1	2	1	40	1	1	2	1		2	0	2	0	2	2	2	1	1		5.7
2	91	2	1		12	1	2	3	1	2	2	0	2	0	2	2	2	1	1		18.6167
2	90	1	2	1	15	1	1	2	1	0	2	0	2	0	2	2	2	1	1		1.33333
2	49	1	1		8	1	1	1	2	1	2	3	1	0	2	2	1	2	2		8.46667
2	68	1	1		15	1	1	1	1	2	2	0	1	0	2	2	2	1	1		32.3
2	82	1	1		14	1	1	2	1	2	2	0	1	3	2	2	2	1	1		18.3667
2		1	2	1	12	2	5	2	1	0	2	0	2	0	2	2	2	1
2	71	1	2	1	6	1	1	2	1	0	2	0	2	0	2	2	2	1
2	56	1	2	1	8	1	1	2	1	2	2	0	2				2	1			2.46667
2	85	2	1		6	1	2	1	2	2	2	0	2	0	2	2	2	1	1		6.5
2	92	1	2	1	8	1	1	1	1	2	2	0	2					1
2	86	2	1		14	1	1	2	1	2	2	0	1	0	2	2	2	1	1		9.66667
2	51	1	1		11	1	1	1	1	2	2	4	1	4	2	1	2	3	1		100.7
2	47	1	1		6	1	11	1	2	1	2	1	2	0	2	2	1	2	2		4
2	81	2	2	1	12	1	1	2	1	0	2	0	2				2	1			9.03333
2	89	1	1		14	1	1	3	1	1	2	0	1	5	2	1	1	2	2
2	76	1	2	1	28	2	1	2	1	99	2	0	2					1
2	54	1	1		15	1	5	2	1	2	2	2	1	3	2	1	1	2	2		12.95
2	89	2	1		14	1	1	3	1	2	2	0	2	0	2	2	2	3	1		52.2167
2	79	1	1		18	1	1	3	1	2	2	0	1	5	2	2	2	1	1		45.6667
2	92	2	2	4	9	1	1	1	1		2	0	2	0	2	2	2	1	1		33.8
2	80	2	1		14	1	1	1	2	2	2	0	1	3	2	2	2	1	1		43.9667
2	79	1	2	1	13	2	5	2	1	2	2	0	2	0	2	2	2	1			52.9833
2	73	1	1		21	2	1	2	1	2	2	0	2	0	2	2	2	1	1		19.6833
2	73	1	1		16	2	1	1	1	2	2	0	1	5	2	2	2	1	1		29.1667
2	75	2	2	1	17	1	1	2	1		2	0	2	0	2	2	2	1	1		87.4
2	97	2	1		13	1	1	3	1	2	2	0	1	4	2	2	2	1	1		75.7333
2	13	1	1		9	1	1	1	2	2	2	0	2	0	2	2	2	3	1		27.9833
2	84	2	1		18	1	1	1	2	2	2	0	1	3	2	2	2	1	1		14.65
2	70	1	1		9	1	1	2	1	2	1	0	2	0	2	2	2	1	1		3.56667
2	83	1	1		13	1	1	1	1	2	2	0	1	6	2	1	2	1	1		33.0833
2	93	2	1		8	1	2	1	2	2	2	0	2	0	2	2	2	1	1		15.4667
2	77	2	2	1	9	1	1	2	1	0	2	0	2				2	1			45.2333
2	73	2	2	1	9	1	1	2	1		2	0	2	0	2	2	2	1	1		9.13333
2	21	1	2	1	8	14	1	2	1		2	0	2	0	2	2	2	1	1		23.4333
2	53	1	1		8	2	5	1	1	2	2	0	1	2	2	2	1	2	2		18
2	84	2	1		12	1	1	2	1	2	2	0	2	0	2	2	2	1	1		7.98333
2	85	2	2	4	11		1				2	0	2	0	2	2		1
2	86	1	2	4	10	1	1	1	1	0	2	0	2				2	1			17.8167
2	77	2	1		13	1	1	1	2	2	2	0	1	1	2	2	2	3	2		59.1333
2	66	1	1		14	1	1	1	2	2	2	0	1	2	2	1	2	1	1		27.6833
2	92	2	1		13	1	2	2	1	2	1	0	2	0	2	2	2	1	1		18.8833
2	64	1	2	1	12	2	1	1	1	2	2	0	2	0	2	2	2	1	1
2	0	1	1		6	1	1	2	1	2	2	0	1	5	2	2	2	3	1		89.7
2	77	1	1		11	1	1	2	2	2	2	0	1	7	2	2	2	1	1		42.2
2	76	1	1		14	1	1	3	1	2	2	0	1	1	2	2	2	1	1		41
2	77	2	1		22	1	1	1	2	1	2	5	1	8	1	2	1	2	2		16.5
2	77	1	1		20	1	1	2	1	2	2	0	1	2	2	2	2	1	1		18.1167
2	82	1	1		21	1	1	1	1	2	2	0	1	5	2	2	2	1	1		32.65
2	86	2	2	4	13	1	2	1	2	2	2	0	2				2	1	1		8.1
2	58	2	1		11	1	1	1	2	2	2	0	1	5	2	1	2	1	1		44.6
2	80	1	1		36	1	1	1	99	2	2		99		99	2	2	1	1
2	81	1	1		12	1	1	1	1	2	2	0	1	2	2	2	2	1	1		37.5
2	78	2	2	1	11	1	1	2	1	0	2	0	2					1
2	75	2	1		17	1	1	3	1	2	2	0	2	0	2	2	2	3	1		42.65
2	83	2	1		12	1	1	2	1	2	2	0	2	0	2	2	1	2	2		4.5
2	71	1	1		11	1	1	1	2	1	2	1	1	7	2	1	2	3	1		54.3667
2	79	2	1		14	1	1	3	1	2	2	0	2	0	2	2	2	1	1		41.3
2	43	1	2	1	6	1	1	2	1	2	2	0	2				2	1			2.41667
2		1	1		9	1	5	1	1	2	2	5	1	2	2	2	2	1	1		33.5667
2		99	2	1	14	1	1	2	1	0	2	0	2				2	1			0.0833333
2	77	1	1		23	1	1	3	1	2	2	0	1	5	2	2	2	3	1		65.5
2	65	1	1		14	1	1	1	2	2	2	0	1	2	2	2	2	1	1		23.6667
2	89	1	2	1	23	1	5	2	1	2	2	0	2	0	2	2	2	1			16.3
2	68	1	1		8	1	1	1	2	1	2	6	1	6	1	2	2	1	1		54.5833
2	68	1	1		12	1	1	1	2	2	2	0	2	0	2	2	2	1	1		11.9167
2	87	2	2	4	13	1	1	2	2	2	2	0	2	0	2	2	2	1	1		3.6
2	45	1	1		10	1	1	2	2	2	2	0	1	4	2	2	2	1	1		30
2	65	2	2	1	15	1	1	2	1		2	0	2	0	2	2	2	1	1		2.58333
2	84	2	1		9	1	1	2	2	2	2	0	2	0	2	2	2	1	1		52.6833
2	63	2	2	1	16	5	1	2	1		2	0	2	0	2	2		1	1
2	61	1	1		5	1	6	1	2	2	1	0	2	0	2	2	1	2	2
2	60	2	1		6	1	1	1	2	1	2	4	1	3	1	2	1	2	2		18.9667
2	87	2	1		12	1	2	1	1	2	2	0	1	2	2	2	2	1	1		18.05
2	71	2	1		11	1	1	1	2	2	2	0	2	0	2	2	2	1	1		13.0167
2	68	1	1		12	1	1	1	1	2	2	0	1	2	2	2	2	1	1		16.9333
2	53	1	2	1	17	1	1	2	1		2	0	2	0	2	2		1	1
2	83	99	2	1	17	2	5	2	1		2	0	2	0	2	2	2	1	1		17.8833
2	88	1	2	1	11	1	1	1	1	2	2	0	2				2	1			11.2833
2	68	2	2	4	7	1	2	1	2	2	2	0	2	0	2	2	2	1	1		8.06667
2	76	1	1		6	1	1	2	1	2	2	0	2	0	2	2	2	3	1		38.5667
2	79	1	1		7	1	1	2	1	2	2	1	2	0	2	2	1	2	2
2	58	1	1		9	14	1	2	2	1	2	1	1	3	2	2	1	2	2		10.6
2	80	2	2	1	14	1	1	2	1	0	2	0	2					1
2	93	2	1		12	1	1	1	2	2	2	0	1	8	2	2	2	1	1		52.7667
2	68	2	1		15	1	1	3	1	2	2	0	2	0	2	2	2	3	1		56.8833
2	62	1	1		9	1	1	3	1	2	2	1	1	2	2	2	2	3	1		83.6667
2	76	1	1		19	1	1	2	1	2	2	0	1	2	2	2	2	1	1		24.6833
2	86	1	1		22	1	2	1	2	2	1	0	2	0	2	2	2	1	1		41.05
2	72	1	1		9	1	1	2	1	2	2	0	2	0	2	2	2	1	1		13.55
2	67	2	1		14	1	1	2	1	2	2	0	1	5	2	2	2	1	1		34.5667
2	85	1	1		8	1	2	1	1	2	2	0	2	0	2	2	2	1	1		50.35
2	83	1	1		8	1	1	1	2	2	2	0	1	3	2	2	2	1	1		23.4333
2	57	2	1		16	1	1	2	1	2	2	0	1	3	2	2	1	2	2		17.1
2	87	1	1		42	1	2	3	1	2	2	0	2	0	2	2	2	3	1		49.2667
2	85	1	1		8	1	1	3	1	1	2	1	2	0	2	2	1	2	2		14.4167
2	69	2	1		7	1	1	3	1	2	2	0	1	1	2	2	1	2	2		37.9
2	59	1	1		8	1	1	1	2	1	2	1	1	6	2	2	2	1	1
2	67	1	1		9	1	1	1	2	1	2	6	1	10	1	2	2	1	1		54.7
2	86	2	1		8	1	1	2	1	2	2	0	1	2	2	2	2	1	1		29.5833
2	84	1	1		15	1	1	1	2	2	2	0	1	2	2	2	2	1	1		20.1667
2	95	2	1		17	1	1	2	1	2	2	0	2	0	2	2	2	1	1		22.7833
2	70	2	2	1	11	1	98	2	1	2	2	0	2	0	2	2	2	1	1		24.0167
2	91	1	1		9	1	1	1	1	1	2	4	1	5	1	2	2	1	1		39.4333
2	85	1	2	1	30	1	1	2	1	0	2	0	2				2	1
2	73	2	1		5	1	1	2	1	1	2	1	1	0	1	2	1	2	2
2	81	1	2	1	16	1	1	2	1	0	2	0	2					1
2	62	1	1		5	1	6	2	1	1	2	1	1	0	2	1	1	2	2		8.33333
2	91	2	1		12	1	5	1	1	2	2	0	1	1	2	2	2	3	1		36.2833
2	60	1	1		24	1	1	1	2	1	2	2	1	5	2	2	2	1	1		42.4333
2	89	2	1		10	1	1	2	1	2	2	0	2	0	2	2	2	1	1		35
2	86	2	1		14	1	1	1	1	2	2	0	1	2	2	2	1	2	2		14.7667
2	80	1	1		13	1	1	2	1	2	2	0	2	0	2	2	2	1	1		6.9
2	93	2	1		14	1	1	1	1	2	2	0	2	0	2	2	2	1	1		10.05
2	65	2	2	1	15	1	1	2	1	0	2	0	2	0	2	2	2	1	1		48.5167
2	84	1	1		9	1	1	1	1	2	2	0	2	0	2	2	2	1	1		23.4
2	79	1	1		8	1	1	1	1	2	2	0	1	5	2	1	1	2	2		39.7333
2	72	2	2	1	5	1	1	2	1	2	2	0	2	0	2	2	2	1	1		5.75
2	89	1	1		12	1	1	2	1	2	2	0	2	0	2	2	2	1	1		13.8833
2	94	2	1		12	2	1	1	2	2	2	0	1	0	2	2	2	1	1		19.4333
2	64	2	2	1	11	2	1	2	1	0	2	0	2	0	2	2	2	1	1		34.0833
2	30	1	1		7	2	1	2	1	2	2	0	2	0	2	2	2	1	1		28.9667
2	86	99	2	1	7	1	1	2	1	2	2	0	2	0	2	2	2	1	1		5.63333
2	81	1	1		12	1	1	1	2	2	2	2	1	4	2	2	2	1	1		22.7
2	69	1	2	1	9	1	1	2	1	2	2	0	2	0	2	2	2	1	1		5.76667
2	64	1	1		10	1	98	1	2	1	2	4	1	4	1	1	1	2	2		11.1333
2	83	2	1		6	1	1	1	2	1	2	1	2	0	2	2	1	2	2		11.6167
2	61	1	1		12	1	1	2	1	2	2	0	2	0	2	2	2	1	1		9.4
2	86	2	2	1	10	1	1	2	1	0	2	0	2	0	2	2	2	1	1		48.95
2	89	1	2	1	26	1	1	2	1		2	0	2	0	2	2	2	1	1
2	83	1	2	1	20	1	1	2	1				2				2	1	1		10.2667
2	84	2	1		20	1	1	1	1	2	2	0	2	0	2	2	2	1	1		11.7667
2	78	1	2	1	10	1	1	2	1	0	2	0	2	0	2	2	2	1	1		3.75
2	84	1	1		8	1	1	2	1	2	2	0	1	1	2	2	2	1	1		36.3
2	89	1	2	4	9	1	1	1	1	2	2	0	2	0	2	2	2	1	1		4.1
2	55	1	1		14	1	1	1	2	2	2	0	1	5	2	2	1	2	2		36.1
2	92	1	1		6	2	2	1	1	2	2	0	1	4	2	2	2	1	1		36.7333
2	78	2	2	1	9	2	5	1	1		2		2					1	1
2	63	1	1		16	1	1	1	2	2	2	0	2	0	2	2	2	1	1		8.08333
2	92	2	1		8	1	1	1	2	2	2	0	1	1	2	2	2	1	1		14.9333
2	92	2	2	1	16	1	1	2	1		2	0	2	0	2	2	2	1	1		31.1667
2	81	1	1		9	1	1	1	1	2	2	0	1	5	2	2	2	1	1		25.3167
2	79	1	2	4	10	1	1	1	1	2	2	0	2	0	2	2	2	1	1		13.3667
2	88	99	1		6	1	1	2	1	2	2	0	2	0	2	2	2	1	1		13.4333
2	62	2	1		6	1	1	1	2	1	2		1	11	1	1	1	3	2		73.8167
2		1	2	1	23	2	5	1	1	0	2	0	2	0	2	2	2	1	1		6.71667
2	62	1	1		13	1	6	1	2	2	1	0	1	5	2	2	2	1	1		42.9333
2	20	1	1		12	1	5	1	1	1	2	2	1	0	2	2	1	2	2		3.2
2	80	2	1		11	1	1	2	2	1	2	7	1	2	1	2	1	2	2		36.7833
2	50	1	1		9	1	1	2	2	2	2	0	2	0	2	2	2	1	1		36.2
2	94	2	1		13	1	1	2	1	2	2	0	2	0	2	2	2	1	1		15.3333
2	90	2	2	4	11	1	1	1	1	2	2	0	2	0	2	2	2	1	1		10.4167
2	94	2	2	4	17	1	1	1	1	2	2	0	2	0	2	2	2	1	1		6.81667
2	1	2	1		10	1	1	1	1	2	2	0	2	0	2	2	2	1	1		15.0333
2	80	2	1		9	1	1	1	1	2	2	0	1	4	2	2	2	1	1		29.5667
2	76	2	1		13	1	1	1	2	2	2	0	1	2	2	2	2	1	1		35.3167
2	43	1	2	4	12	2	5	1	1	2	2	0	2	0	2	2	2	1	1		1.26667
2	78	1	1		9	1	1	1	1	2	2	1	1	5	1	2	2	1	1		33.75
2	87	99	2	1	16	1	1	2	1	2	2	0	2	0	2	2	2	1
2	61	1	2	4	9	1	1	2		2	2	0	2	0	2	2	2	1	1		4.68333
2	34	1	1		10	1	1	1	1	2	2	0	2	0	2	2	2	1	1		34.1167
2	41	1	1		11	2	5	1	1	2	2	0	1	3	2	2	2	1	1		31.8667
2	75	2	1		11	1	1	3	1	2	2	0	2	0	2	2	2	1	1		33.75
2	81	1	1		9	1	1	3	1	1	2	1	2	0	2	2	1	2	2		12.9833
2	82	2	1		21	1	1	1	1	2	2	0	2	0	2	2	2	1	1		8.25
2	71	2	2	4	11	1	1	1	1	2	2	0	2	0	2	2	2	1	1		11.45
2	85	1	2	1	11	1	1	2	1	2	2		2				2	1	1		6.61667
2	55	1	1		17	1	1	1	2	1	2	0	1	1	2	1	1	2	2		14.7833
2	83	1	1		8	1	5	1	2	1	2	3	1	0	2	2	1	2	2		12.9
2	61	1	1		12	1	1	3	1	2	2	0	1	4	2	1	2	3	1		65.2
2	37	1	1		6	1	1	1	2	2	2	0	1	0	2	2	1	2	2		8.56667
2	81	1	2	1	6	1	1	2	1	0	2	0	2	0	2	2	2	1	1
2	87	1	1		9	14	2	1	2	2	2	0	1	5	2	2	2	1	1		33.1333
2	94	1	1		11	1	1	2	1	2	2	0	2	0	2	2	2	3	1		35.1
2	16	1	2	1	16	2	5	1	1	2	2	0	2		2	2		1	1
2	88	2	1		11	1	1	2	2	2	2	0	2	0	2	2	2	1	1		17.7
2	77	1	1		14	1	1	1	2	2	2	5	1	3	1	2	1	2	2		17.05
2	85	2	2	1	22	1	1	1	1	2	2	0	2	0	2	2	2	1	1		0.633333
2	93	2	2	1	22	1	1	2	1		2		2					1
2	91	2	1		9	1	1	2	1	2	2	0	1		2	2	2	1	1		34.2
2	88	1	1		8	1	2	2	1	99	2	0	2	0	2	2	2	1	1		16.4667
2	51	1	2	1	15	1	1	2	1	0	2	0	2	0	2	2	2	1	1		10.6667
2	75	1	2	4	11	2	5	1	1	0	2	0	2	0	2	2	2	1	1		19.4333
2	89	2	1		6	1	1	1	2	1	2	2	1	0	2	1	1	2	2		62.95
2	71	2	1		22	1	1	2	2	2	1	0	2	0	2	2	2	1	1		18.5
2	78	1	1		19	1	1	1	2	2	2	0	1	2	2	2	2	1	1		11.1167
2	79	1	1		10	1	1	1	2	1	2	5	1	5	1	2	2	1	1		27.9
2	93	1	1		10	1	2	1	2	2	2	0	2	0	2	2	2	1	1		27.4667
2	64	2	1		6	1	1	1	2	2	2	0	1	6	2	2	1	2	2		149.233
2	90	2	1		10	1	1	1	1	1	2	2	1	2	2	2	2	1	1		18.8833
2	51	1	1		7	1	6	1	2	2	1	0	1	0	2	1	1	2	2		12.3667
2	84	1	2	1	19		1						2					1
2	66	1	2	1	11	1	1	2	1	0	2	0	2	0	2	2	2	1	1		0.466667
2	97	2	2	1	17	1	1	2	1		2	0	2	0	2	2		1	1
2	71	1	2	1	11	2	1	2	1	0	2	0	2	0	2	2	2	1			5.28333
2	83	1	1		13	1	1	1	1	2	2	0	1	2	2	2	1	2	2		17.0833
2	78	1	1		9	14	2	1	2	2	2	0	2	0	2	2	2	1	1		19.2
2	72	2	1		22	1	1	1	2	2	2	0	1	0	2	2	2	1	1		27.2167
2	90	1	2	1	17	1	2	2	1	0	2	0	2	0	2	2	2	1	1		12.4
2	93	1	2	1	8	1	1	2	1	2	2	0	2	0	2	2	2	1	1		8.7
2	53	1	1		6	1	1	1	1	2	2	0	1	2	2	2	2	1	1		26.7333
2	86	2	1		14	1	1	3	1	2	2	0	1	3	2	2	2	1	1		44.7
2	75	2	2	1	23	1	1	2	1	0	2	0	2	0	2	2	2	1
2	38	1	1		10	1	1	2	2	2	2	1	1	3	2	1	2	3	1		68.8167
2	103	2	2	4	26	1	1	1	1	2	2	0	2	0	2	2	2	1	1		30.05
2	77	1	1		12	1	1	1	2	2	2	0	1	6	2	2	2	1	1		26.4333
2	36	1	1		8	2	5	1	1	2	2	0	1	4	2	2	2	1	1		32.7833
2	83	1	1		11	1	1	1	1	2	2	1	1	5	2	2	1	2	2		33.0167
2	80	1	2	1	11	1	1	2	1	2	2	0	2	0	2	2	2	1	1		22.75
2	65	2	2	4	11	1	1	1	1	2	2	0	2	0	2	2	2	1	1
2	88	1	1		13	1	1	1	2	1	2	2	1	0	2	2	2	1	1		74.55
2	83	1	1		7	1	1	1	2	2	2	0	1	5	2	2	2	1	1		32.85
2	93	2	1		16	1	1	2	1	2	2	0	2	0	2	2	2	1	1		8.48333
2	84	2	2	1	15	1	1	2	1		2	0	2	0	2	2	2	1	1		52.7333
2	72	2	1		7	1	1	2	1	2	2	0	2	0	2	2	2	1	1		18.1
2	80	1	1		7	1	1	3	1	2	2	0	1	2	2	2	2	1	1		43.5333
2	93	1	1		14	1	1	2	1	2	2	0	2	0	2	2	2	1	1		15.05
2	68	1	1		11	1	1	1	1	2	2	0	1	3	2	2	2	1	1		29.85
2	89	2	1		7	1	1	2	1	2	2	0	2	0	2	2	2	1	1		12.4667
2	94	2	1		12	1	1	3	1	2	2	0	2	0	2	2	2	1	1		23
2	69	1	2	1	7	1	1	2	1	0	2	0	2	0	2	2	2	1	1
2	83	1	1		10	1	1	1	1	2	2	0	1	3	2	2	1	2			15.8833
2	62	2	1		14	1	1	1	2	2	2		99		99	1	2	1	1		44.7667
2	56	1	1		12	1	1	1	2	2	2	0	1	3	2	2	2	1	1		31.3
2	89	2	1		7	1	1	2	1	2	2	0	1	4	2	2	2	1	1		41.15
2	83	2	1		9	1	6	1	2	2	2	0	1	5	2	1	1	2	2		23.3
2	62	2	1		8	1	2	2	2	2	1	0	2	0	2	2	2	1	1		8.81667
2	68	2	1		7	1	1	2	2	1	2	9	1	7	1	2	2	1	1		46.9167
2	58	2	1		19	1	1	2	2	2	2	0	1	5	2	2	2	1	1		29.9333
2	81	2	2	1	17	1	1	2	1	0	2	0	2	0	2	2	2	1	1		18.1
2	56	1	2	1	11	1	1	2	1	0	2	0	2	0	2	2	2	1	1		8.18333
2	73	2	1		9	1	1	1	1	2	2	0	2	0	2	2	2	1	1		29.6667
2	75	2	1		12	1	1	1	1	2	2	0	1	4	2	2	2	1	1		27.0667
2	59	1	2	1	19	2	1	2	1	0	2	0	2	0	2	2	2	1	1		39.3667
2	80	2	2	4	12	1	1	2	1	2	2	0	2	0	2	2		1	1
2	70	1	2	1	17	1	1	2	1		2	0	2	0	2	2	2	1	1		15.95
2	69	2	1		19	1	1	2	1	2	2	0	2	0	2	2	2	1	1		25.35
2	97	2	2	1	11	1	1	2	1	2			2				2	1	1		5.33333
2	80	1	2	4	20	1	2	2	1	2	2	0	2	0	2	2	2	1	1		4.11667
2	92	1	1		13	1	1	1	1	2	2	0	1	2	2	2	2	1	1		17.7833
2	90	2	1		13	1	1	2	1	2	2	0	1	3	2	2	2	1	1		28.2833
2	74	2	1		14	1	1	2	1	2	2	0	1	5	2	2	2	1	1		28.9
2	75	2	2	1	16	1	1	2	1	0	2	0	2	0	2	2	2	1	1		4.86667
2	63	1	1		6	1	1	1	1	1	2	1	1	4	2	1	1	2	2		15.25
2	89	2	1		14	2	5	1	1	2	2	0	2	0	2	2	2	1	1		9.36667
2	50	1	1		11	1	5	2	2	2	2	0	1	0	2	2	1	2	2		6
2	99	2	1		11	1	1	1	1	2	2	0	2	0	2	2	2	1	1		10.15
2		99	2	1	23	2	5	2	1		2	0	2	0	2	2		1	1
2	65	1	1		10	1	1	2	1	2	2	0	2	0	2	2	2	1	1		12.6333
2	29	1	1		14	2	5	1	1	2	2	0	1	12	2	2	2	1	1		45.2167
2	68	1	2	1	15	1	1	2	1			0	2	0	2	2	2	1	1		16.3833
2	86	1	1		11	1	1	1	1	2	2	0	2	0	2	2	2	1	1		15.1
2	92	2	1		13	1	1	1	1	2	2	0	2	0	2	2	2	1	1		17.6833
2	83	1	1		10	1	1	2	1	2	2	0	2	0	2	2	2	1	1		28.95
2	28	2	1		7	2	5	1	1	2	2	0	1	0	2	2	1	2	2		15.3667
2	82	2	1		12	1	1	1	1	2	2	0	2	0	2	2	2	1	1		19.6
2	85	1	2	1	14	1	1	2	1		2	0	2	0	2	2	2	1	1		3.13333
2	63	1	1		17	1	1	1	2	1	2	7	1	3	2	2	2	1	1		26.8333
2	79	1	1		31	1	1	3	1	1	2	1	2	0	2	2	1	2	2		40.2667
2	59	1	1		21	1	1	3	1	1	2	1	1	0	2	2	1	2	2		27.1167
2	40	1	1		10	1	1	2	1	2	2	1	1	10	2	2	2	1	1		73.6667
2	74	1	1		25	1	5	2	1	2	2	0	2	0	2	2	2	1	1		3.96667
2	72	1	1		12	1	1	1	2	2	2	2	1	2	2	2	2	1	1
2	84	1	1		8	1	1	1	2	1	2	2	1	0	2	2	2	1	1
2	90	2	2	1	27	1	1	2	1	2	2	0	2	0	2	2	2	1	1		46.2
2	84	2	2	4	13	1	2	0	1	2	2		2	0	2	2		1	1
2	81	2	1		10	1	1	1	1	2	2	0	1	3	2	2	1	2	2		24.1667
2	97	2	1		8	1	1	1	99	2	2	0	2	0	2	2	2	1	1		16.2
2	72	1	2	1	8	1	1	2	1		2	0	2	0	2	2		1	1
2	71	2	2	4	19	1	2	2	1	2	2	0	2	0	2	2	2	1	1		0.0166667
2	84	2	1		9	1	2	2	2	2	1	0	2	0	2	2	2	1	1		9.83333
2	58	1	1		9	1	5	1	2	1	1	1	2	0	2	2	1	2	2
2	43	1	1		11	2	5	2	2	2	2	0	2	0	2	2	2	1	1		16.5667
2	84	2	1		13	1	1	1	2	2	2	0	2	0	2	2	2	1	1		9.3
2	82	2	1		8	1	1	2	1	1	2	3	1	3	2	2	2	1	1		19.2667
2	25	2	1		17	1	1	2	2	2	2	0	1	2	2	1	2	1	1		30.2333
2	88	2	2	1	11	1	1	2	1	2	2	0	2	0	2	2		1	1
2	79	1	1		12	1	1	2	2	2	2	0	2	0	2	2	2	1	1		7.31667
2	72	2	2	1	16	1	1	2	1	2	2	0	2	0	2	2	2	1	1
2	56	2	2	1	9	14	1	2	1	2	2	0	2	0	2	2		1	1
2	58	1	1		10	14	5	1	1	2	2	2	1	5	2	2	2	1	1		37.5167
2	90	1	1		17	1	1	1	1	2	2	0	2	0	2	2	2	1	1		23.2
2	87	2	1		5	1	1	1	2	2	2	0	2	0	2	2	2	1	1		18.4333
2	84	1	1		10	1	1	99	1	2	2	0	2	0	2	2	2	1	1		11.2333
2	90	1	1		9	1	1	1	1	2	2	0	1	0	2	2	2	1	1
2	87	2	1		14	1	1	1	1	2	2	0	1	1	2	2	2	1	1		64.3333
2	71	1	1		22	1	1	1	1	2	2	0	1	5	2	1	2	1	1
2	93	1	2	1	18	1	1	2	1	0	2	0	2	0	2	2	2	1	1		59.0333
2	59	1	1		14	1	1	1	2	2	2	0	1	5	2	2	2	1	1		25.8
2	49	2	1		12	1	1	1	2	2	2	0	1	6	2	2	2	1	1		31.3
2	78	1	1		11	1	98	2	2	2	2	0	2	1	2	2	2	1	1		14.55
2	81	1	1		8	1	1	3	1	2	2	0	1	2	2	2	2	1	1		36.0333
2	77	1	1		14	1	1	2	2	2	2	0	1	6	2	2	2	1	1		44.1667
2	77	1	1		27	1	1	2	2	2	1	0	1	6	2	2	2	1	1		31.1667
2	70	2	1		10	1	6	1	1	2	2	0	1	4	2	2	2	1	1		27.0333
2	95	2	1		14	1	1	1	1	2	2	0	2	0	2	2	2	1	1		48.4333
2	81	1	1		13	1	1	2	1	2	2	0	2	0	2	2	2	1	1		12.8833
2	66	1	1		9	1	2	3	1	2	2	0	1	3	2	2	2	1	1		41.1833
2	84	1	1		5	1	6	1	2	2	2	14	1	7	1	1	2	3	1		90.6167
2	42	1	1		16	1	1	3	1	1	2	15	1	10	1	1	2	3	1		113.9
2	98	2	1		10	1	1	3	1	2	2	0	2	0	2	2	2	1	1		21.3167
2	70	1	2	1	12	1	1	2	1	0	2	0	2	0	2	2	2	1	1		4.75
2	88	2	1		13	1	2	1	2	2	2	0	1	6	2	2	2	1	1		35.0833
2	60	1	1		13	1	1	1	2	2	2	0	1	4	2	2	2	1	1		31.55
2	49	2	2	1	10	1	2	2	2	2	2	0	2	0	2	2	2	1	1		2.96667
2	51	1	2	1	11	1	1	2	1	2		0	2	0	2	2	2	1			5.68333
2	90	2	1		12	1	1	2	1	2	2	0	2	0	2	2	2	1	1		10.2
2	77	1	2	1	13	1	1	2	1		2	0	2	0	2	2	2	1	1		29.25
2	74	2	1		14	1	1	1	1	2	2	0	1	4	2	2	2	1	1		60.1667
2	54	1	1		14	2	5	2	1	2	2	0	1	5	2	2	2	1	1		26.0167
2	64	2	1		26	1	1	3	1	2	2	0	1	3	2	2	1	2	2		65.1
2	73	1	1		10	1	5	1	2	2	2	0	1	0	2	2	1	2	2		5.83333
2	71	2	2	1	13	1	1	2	1	2	2	0	2	0	2		2	1	1		2.31667
2	26	2	1		9	2	1	1	2	2	2	0	1	5	2	2	2	1	1		56.4167
2	76	1	1		11	1	1	2	1	2	2	0	2	0	2	2	2	1	1		22.7833
2	82	1	2	1	14	1	2	2	1	2	2		2				2	1			12.5833
2	89	1	1		16	1	1	3	1	2	2	0	1	3	2	2	2	1	1		47.45
2	83	2	1		6	1	1	2	1	2	2	0	1	3	2	2	2	1	1		34.2167
2	75	1	1		13	1	1	1	1	2	2	12	1	6	1	2	2	1	1		40
2	80	1	2	1	9	1	1	2	1		2	0	2	0	2	2	2	1	1		1.31667
2	91	2	1		9	1	1	2	2	99	2	0	1	1	2	2	1	2	2		4.65
2	82	2	1		10	1	1	1	2	2	2	0	2	0	2	2	2	1	1		22.8167
2	86	2	2	1	9	1	1	1	1		2	0	2	0	2	2		1	1
2	78	1	1		7	1	1	1	2	1	2	2	1	3	2	2	1	2	2		16.55
2	84	1	1		15	1	2	3	1	2	2	0	2	0	2	2	2	3	1		64.8
2	46	1	1		16	1	1	1	2	1	2	1	1	1	2	2	1	2	2		60.1167
2	75	1	1		16	1	3	1	2	1	2	1	1	4	2	2	1	2	2		15.3667
2	66	1	1		11	1	5	2	1	2	2	0	1	3	2	1	2	3	1		49.8167
2	66	2	1		16	1	1	1	1	2	2	1	1	5	2	2	2	1	1		33.25
2	90	2	1		12	1	2	1	1	2	2	0	2	0	2	2	2	1	1		26.3833
2	58	1	1		15	1	1	1	2	2	2	0	1	0	2	2	2	1	1		21.9333
2	50	1	1		11	1	5	1	2	1	2	2	1	0	2	2	1	2	2		5.7
2	84	1	1		19	1	1	1	2	2	2	0	1	1	2	2	2	1	1		29.2333
2	71	1	1		8	2	5	1	2	1	2	8	1	3	1	2	2	3	1		149.067
2	80	1	1		7	1	1	3	1	2	2	0	1	4	2	2	2	3	1		33.55
2	57	1	2	1	7	2	5	2	1		2	0	2	0	2	2		1	1
2	92	1	1		14	1	1	2	2	2	2	0	2	0	2	2	2	1	1		21.75
2	92	2	1		16	1	1	3	1	1	2	2	1	4	2	2	1	2	2		52.5
2	76	2	1		11	1	1	1	1	2	2	0	1		2	2	2	1	1		15.6
2		2	2	1	9	1	1	2	1	2	2	0	2	0	2	2	2	1	1		4.1
2	84	2	1		6	1	1	2	1	2	2	0	1	7	2	2	2	1	1		39.2833
2	86	2	1		10	1	1	1	1	2	2	0	1	2	2	2	2	1	1		42.1833
2	84	1	1		27	1	2	3	1	2	2	0	2	0	2	2	1	3	2		33.45
2	68	1	1		9	1	1	1	2	2	2	0	1	2	2	2	2	1	1		21.95
2	84	2	2	1	21	1	1	2	1	0	2		2					1
2	92	2	1		9	1	2	1	2	2	2	0	2	0	2	2	2	1	1		10.95
2	82	1	1		13	1	1	1	2	2	2	0	1	12	2	2	2	1	2		62.1333
2	75	1	1		11	1	1	1	2	2	2	0	1	10	1	1	2	1	1		41.2
2	87	1	1		13	1	1	2	1	2	2	0	1	5	2	2	2	1	1		30.0167
2	53	1	2	1	10	1	1	2	1		2	0	2	0	2	2	2	1	1
2	75	2	1		12	1	1	1	2	2	2	0	1	2	2	2	2	1	1		19.1333
2	84	1	1		11	1	1	1	1	2	2	0	1	2	2	2	2	1	1		16.1833
2	9	2	1		10	1	1	2	2	2	2	0	2	0	2	2	2	1	1		4.98333
2	65	2	1		9	1	1	1	2	2	2	0	1	5	2	1	2	3	1		74.5
2	92	2	1		9	1	1	1	2	1	2	1	1	3	2	2	2	1	1		18.85
2	95	1	1		19	1	1	3	1	2	2	1	1	3	2	2	2	1	1		58.7333
2	71	2	2	1	17	1	1	2	1	2	2		2					1
2	96	2	2	4	9	1	1	3	1	2	2		2					1
2	55	1	1		16	1	1	1	2	1	2	3	1	4	1	1	3	3	2		66.3667
2	74	1	1		19	1	1	1	2	2	2	5	1	7	2	2	2	1	1		40.7167
2	60	1	2	1	9	1	1	2	1	0	2	0	2	0	2	2	2	1	1		9.23333
2	82	1	1		10	1	1	1	1	2	2	9	1	8	1	2	2	3	1		56.8333
2	77	1	1		20	1	1	1	2	1	2	13	1	6	1	2	2	1	1		48.6667
2	66	1	1		14	1	1	1	1	2	2	0	1	1	2	2	1	2	2		6.73333
2	65	1	1		12	1	1	1	2	2	2	0	1	2	2	2	1	2	2		15.85
2	58	1	1		23	1	2	1	2	2	1	0	1	1	2	2	2	1	1		32.5333
2	86	1	2	1	8	1	1	2	1	0	2		2					1
2	79	1	1		15	1	5	1	2	1	1	2	1	6	2	2	2	3	1		31.4
2	28	1	1		14	2	11	2	2	2	1	0	1	6	2	1	2	3	1		61
2	88	2	1		5	1	2	1	2	2	2	0	1	1	2	2	2	1	1		19.5
2	60	1	1		8	2	2	1	1	2	2	0	1	2	2	2	1	2	2		17.0167
2	93	1	1		7	1	1	3	1	2	2	0	2	0	2	2	2	1	1		43.75
2	84	2	1		35	1	1	1	1	2	2	0	2	0	2	2	2	1	1		27.45
2	63	1	1		16	1	1	1	2	2	2	0	1	5	2	2	2	1	1		28.1833
2	42	1	1		15	1	1	1	2	2	2	1	1	7	2	2	2	1	1		27.6833
2	89	1	2	4	8	1	1	2	1	0	2	0	2	0	2	2	2	1	1		3.36667
2	90	1	1		6	1	1	2	1	2	2	0	2	0	2	2	2	1	1		15.8333
2	78	2	1		8	1	1	3	1	2	2	0	1	1	2	2	1	2	2		38.4167
2	90	2	1		6	1	1	1	1	2	2	0	1	5	2	2	2	1	1		29.2667
2	59	1	1		14	1	1	3	1	1	2	1	2	0	2	2	1	2	2		39.2
2	81	2	1		15	1	1	3	1	1	2	2	1	1	2	2	1	2	2		36.65
2	59	1	2	4	8	1	1	1	1	2	2	0	2				2	1	1		6.98333
2	84	1	1		17	1	5	1	1	2	2	0	1	3	2	2	2	1	1		35.2667
2	91	2	1		13	1	1	2	1	2	2	0	2	0	2	2	2	1	1		23.1167
2	90	2	1		18	1	1	2	1	2	2	0	2	0	2	2	2	1	1		26.7333
2	66	1	1		8	1	1	1	1	2	2	0	1	5	2	2	2	1	1		43.65
2	79	2	1		15	1	1	1	2	2	2	0	1	4	2	2	2	1	1		19.2667
2	72	1	2	1	7	1	1	2	1	0	2	0	2	0	2	2	2	1	1		28.3
2	91	2	2	1	8	1	1	2	1	2	2		2					1
2	65	1	1		13	1	5	1	2	1	2	4	1	3	1	2	1	2	2
2	45	2	1		17	1	1	3	1	2	2	0	1	5	2	1	3	3	1
2	82	1	1		11	1	1	1	1	2	2	0	2	0	2	2	2	1	1		10.6667
2	91	2	2	4	10	1	1	2	1	0	2	0	2	0	2	2	2	1	1
2	89	2	1		6	1	1	3	1	2	2	0	2	0	2	2	2	1	1		22.2167
2	81	1	1		9	1	1	2	1	2	2	0	2	0	2	2	2	1	1		14.1333
2	44	1	1		10	2	5	1	1	2	2	0	2	0	2	2	2	1	1		14.7333
2	70	1	2	1	11		1			0							2	1	1		18.3667
2	57	1	1		11	2	5	1	1	2	2	0	1	0	2	2	2	1	1
2	77	2	1		18	1	1	2	1	2	2	0	1	5	2	2	2	1	1		52.7833
2	92	2	1		8	1	2	1	1	2	2	0	1	0	2	2	2	1	1		29.8333
2	53	1	1		14	1	3	1	1	2	1	0	1	6	2	2	1	3	2		49.6333
2	15	1	1		16	1	1	1	2	2	1	0	1	4	2	1	2	3	1		69.4
2	83	2	1		11	1	1	1	2	1	2	4	1	6	1	2	2	1	1		36.4167
2	91	2	2	4	9	1	1	2	1	0	2	0	2	0	2	2	2	1	1		22.4667
2	80	1	1		5	14	6	3	1	2	2	0	1	0	2	2	1	2	2		42.05
2	81	2	1		24	1	1	3	1	2	2	0	2	0	2	2	2	1	1
2	81	1	2	1	13	2	5	1	1	0	2	0	2	0	2		2	1	1		10.0667
2	80	1	2	1	16	1	1	2	1	0	2	0	2	0	2	2	2	1	1		25.0333
2	88	1	1		4	1	1	2	2	2	2	0	2	0	2	2	2	1	1		7.76667
2	76	2	1		26	1	1	1	1	2	2	0	2	0	2	2	2	1	1		12.8
2		1	2	1	7	1	5	2	1	0	2	0	2	0	2	2	2	1	1		1.33333
2	85	2	1		14	1	1	2	1	2	2	0	2	0	2	2	2	1	1		29.4333
2	83	1	1		9	1	1	2	1	2	2	0	1	3	2	2	2	1	1		15.7667
2	84	2	2	1	14		1	2	1		2		2				2	1	1		3
2	57	1	1		9	1	3	2	2	2	2	0	1	5	2	2	2	1	1		27.9333
2	80	1	2	1	21		1											1
2	84	1	1		11	1	5	2	1	2	2	0	2	0	2	2	2	1	1		15.95
2	70	1	1		15	1	98	1	2	2	1	0	1	5	2	2	2	1	1		54.45
2	95	2	2	1	9	1	1	2	1	0	2	0	2	0	2	2	2	1	1		17.4333
2	84	1	1		19	1	1	1	1	1	2	2	1	4	2	2	2	1	1		31.4667
2	93	2	2	4	12	1	1	1	1	0	2	0	2	0	2	2	2	1	1
2	94	1	1		12	1	1	1	1	2	2	0	2	0	2	2	2	1	1		13.7167
2	53	2	2	1	21	1	1	2	1	2	2	0	2	0	2	2	2	1	1		6.01667
2	45	1	1		6	1	5	3	1	2	2	0	1	3	2	1	3	3	1		94.15
2	55	1	1		17	1	1	2	1	2	2	0	1	3	2	2	2	1	1		34.6333
2	52	1	1		10	2	3	2	1	2	2	0	1		2	2	2	1	1		8
2	84	2	1		24	1	1	1	1	2	2	0	1		2	2	2	1	1		61.8
2	78	1	1		10	1	1	1	1	1	2	3	1	4	1	2	2	1	1		31.45
2	93	2	2	1	10	1	1	1	2	2	2		2				2	1	1		11.95
2	94	2	2	4	12	1	1	2	2	2	2	0	2	0	2	2	2	1	1		4.45
2	92	2	1		17	1	1	2	1	2	2	0	1	9	2	2	2	1	1		22.1833
2	87	2	1		15	1	1	3	1	2	2	0	2	0	2	2	2	1	1		19.75
2	70	1	2	4	12	1	1	1	1	2	2	0	2	0	2	2	2	1	1		2.01667
2	37	1	1		9	14	1	1	2	2	2	0	1	5	2	2	2	3	1		31.9333
2	70	1	1		9	1	1	1	2	2	2	0	1	2	2	2	1	2	2		17.0333
2	55	1	2	1	20		5			2			2				2	1
2	59	1	1		13	1	6	1	2	2	2	2	1	2	2	2	1	2	2		9.03333
2	89	2	1		16	1	1	1	1	2	2	0	1	2	2	2	1	2	2
2	91	2	1		10	1	1	2	1	2	2	0	2	0	2	2	2	1	1		4.03333
2	26	2	2	1	11	2	1	2	1	0	2	0	2	0	2	2	2	1	1		19.5167
2	81	2	1		15	1	1	1	2	2	2	0	1	2	2	2	2	1	1		25.85
2	82	2	1		6	1	1	2	2	2	2	0	1	3	2	2	1	3	2		24.7833
2	94	2	2	1	7	2	1	2	1	2	2	0	2	0	2	2	2	1	1		4.66667
2	55	2	1		6	1	1	2	1	2	2	0	2	0	2	2	2	1	1		14.85
2	82	2	1		19	1	1	1	2	2	2	0	2	0	2	2	2	1	1		10.3
2	78	2	1		9	1	1	3	1	2	2	0	2	0	2	2	2	3	1		95.7167
2	83	1	1		13	1	1	1	2	2	2	0	1	1	2	2	2	1	1		11.45
2	74	1	1		20	1	1	1	2	2	2	0	2	0	2	2	2	1	1		28.9833
2	94	2	2	4	9	1	1	99	1	2	2	0	2				2	1	1		26.7667
2	90	2	2	1	12	1	1	2	1		2	0	2	0	2	2	2	1	1
2	84	1	1		6	1	1	2	1	2	2	0	2	0	2	2	2	1	1		9.03333
2	81	1	1		14	1	1	1	1	2	2	0	1	1	2	2	2	1	1		31.15
2	55	1	1		11	1	1	1	2	1	2	4	1	3	1	1	1	2	2		24.1333
2	53	1	1		14	2	1	2	2	2	2	0	1	5	2	1	2	1	1		30.6
2	88	1	1		11	1	1	2	2	2	2	0	1	1	2	2	2	1	1		16.8333
2	51	1	1		9	14	1	2	2	2	2	0	1	4	2	2	2	1	1		25.8667
2	84	2	1		12	1	2	1	2	2	1	0	2	0	2	2	2	1	1		13.2167
2	48	1	2	1	12		1			2								1	1
2	86	1	1		7	1	1	1	1	2	2	0	2	0	2	2	2	1	1		10.8667
2	88	1	1		17	1	1	2	1	2	2	0	2	0	2	2	2	1	1		10.8333
2	57	1	1		6	1	5	1	2	1	2	2	1	0	2	2	1	2	2		14.0667
2	38	1	2	1	12		1						2				2	1			18.8
2	20	1	2	4	12	2	5	1	1	0	2	0	2	0	2	2	2	1	1		21.9333
2	96	2	1		11	2	1	2	1	2	2	0	2	0	2	2	2	1	1		15.45
2	95	2	2	1	10	1	2	2	1	2			2			2	2	1	1		7.88333
2	98	2	1		5	1	1	2	1	2	2	0	2	0	2	2	2	1	1		36.4333
2	87	1	1		13	1	1	1	1	2	2	0	1	7	2	2	2	1	1		44.8667
2	86	2	2	1	10	1	1	2	1	2			2
2	99	2	1		8	1	1	3	1	2	2	0	2	0	2	2	2	1	1		24.2
2	92	1	1		9	1	1	1	1	2	2	0	2	0	2	2	2	1	1		9.01667
